# Supplementary material for: Global perturbation of organic carbon cycling by river damming
Source: Nat Commun. 2017 May 17;8:15347. doi: 10.1038/ncomms15347 (PMC5442313; doi:10.1038/ncomms15347)
Supplement: Supplementary Data — Watershed burial and mineralization fluxes in Gmol yr-1, for 1970, 2000, and 2030 (GO scenario). [file ncomms15347-s2.xlsx]

## Sheet: Sheet1
BASINID	basinname	Burial_Gmol_1970	Mineralization_1970_Gmol	Burial_2000_Gmol	Mineralization_2000_Gmol	Burial_2030GO_Gmol	Mineralization_2030GO_Gmol
1	Amazon	0.703039	0.403799	7.63365	5.94407	292.28	227.016
2	Nile	20.9561	4.37922	20.3992	3.03744	21.2587	11.1482
3	Zaire	1.05924	1.66277	1.28792	1.90658	67.9938	112.818
4	Mississippi	192.527	305.338	189.94	140.997	201.198	154.573
5	Ob	7.76346	6.86218	10.3333	8.22765	10.5377	8.93814
6	Parana	5.9435	38.6794	39.0267	631.616	62.2352	76.2333
7	Yenisei	26.7762	67.7173	54.5517	71.5304	55.61	72.5001
8	Lena	4.70929	127.497	5.14271	3.48994	5.80623	8.13015
9	Niger	74.2202	84.8758	132.179	132.757	139.147	147.158
10	Tamanrasett	0	0.28177	0.0286961	0.00984418	0.0392443	0.0128494
11	Chang Jiang	5.34727	30.8906	39.1589	20.3721	171.699	151.84
12	Amur	1.54506	1.34745	5.75096	6.38736	26.975	20.954
13	Mackenzie	2.94325	76.7458	3.39767	5.27446	4.32041	13.7437
14	Ganges	41.2489	15.2089	227.196	111.982	1125.78	214.33
15	CHARI BOUSSO/ Lake Chad	0.0132519	0.00834693	0.95939	0.928575	0.898635	0.945246
16	Volga	20.6596	105.421	26.9123	38.9672	27.7766	44.4653
17	Zambezi	36.7573	90.6773	126.083	199.897	117.633	183.727
18	GreatArtesian/CopperCR	0	0	0	0	0	0
19	Tarim	0	0	0	0	0.616417	0.292842
20	Indus	0.269373	2.40803	1.33731	2.48471	12.2008	53.247
21	Nelson	10.42	174.285	12.2613	29.6539	14.8851	41.7412
22	Kerulen	0	0	0	0	0	0
23	Syr-Darya	2.10767	1.46582	3.1955	2.17983	4.19723	4.27111
24	SAINT LAWRENCE	27.2804	31.9247	26.4571	29.9465	27.1716	33.0212
25	Orinoco	1.13482	2.86773	11.066	31.277	12.3254	37.3307
26	Murray	0.661584	3.67231	1.06854	0.375319	0.887655	0.303605
27	Shatt el Arab	0.401096	2.14981	2.70093	19.4028	6.00996	13.6402
28	Orange	0.240915	0.668434	1.956	1.24408	2.64633	1.65183
29	Huang He	0.737238	15.7487	2.79335	8.12131	7.48195	5.35333
30	Yukon	0.0393044	0.0313781	0.0399716	0.0268405	0.0444804	0.0326047
31	Senegal	0	0	0.976955	0.883991	1.9847	2.47607
32	Irharhar	0	2e-15	0.0381864	0.0119736	0.0676192	0.0218651
33	Jubba	0	0	0.167035	0.0753124	1.85664	0.875748
34	Colorado (Ari)	1.60208	1.32076	1.75207	0.388116	2.07902	0.436095
35	Rio Grande (US)	0.302484	31.3011	0.497674	0.713176	0.492045	0.251303
36	Danube	3.81303	3.07572	19.2834	7.37884	42.5974	23.1642
37	Tocantins	0	0	19.3786	62.2717	34.8807	91.329
38	Mekong	3.78427	18.6952	10.0602	16.4245	174.344	94.4814
39	Bode le Depression	0	0	0	0	0	0
40	Columbia	20.0598	95.3464	24.2394	16.1886	26.7491	19.2001
41	Araye	0	0	0	0	0	0
42	Okavango	0.00841268	0.367205	0.119218	0.0567625	0.234961	0.0939886
43	Kolyma	0	0	0.872915	0.743558	0.946521	0.314926
44	Amu-Darya	0.789838	6.10983	1.93679	1.72104	2.40172	2.3895
45	Sao Francisco	0.783622	2.70124	19.9692	32.8237	25.0093	41.2966
46	Qattara	0	0	0	0	0	0
47	Dnepr	10.0612	12.7175	13.4505	17.097	12.6992	16.6983
48	Dawasir	0	0	0	0	0	0
49	Don	10.7402	4.60506	13.3837	6.48815	12.6128	6.3756
50	Colorado (Argentina)	0.536044	0.0783584	6.37162	1.00646	10.2397	3.04586
51	Limpopo	0.92435	1.12125	6.60311	2.44386	6.84645	2.21089
52	HELMAND/ Farah	0.759374	0.261598	0.754614	0.238561	0.828132	0.276328
53	Muqshin	0	0	0	0	0	0
54	Zhujiang	2.67992	4.19687	11.5434	20.9149	16.8102	9.48337
55	Irrawaddy	0	0	5.21497	1.51436	51.6607	28.049
56	Volta	19.8598	101.885	29.5138	136.792	29.7675	132.154
57	GHAASBasin57	0	0	0.358163	0.139886	0.483324	0.179701
58	Khatanga	0	0	0	0	0	0
59	Dvina	0	0	0	0	0	0
60	Urugay	1.22296	3.15044	3.19267	5.49168	7.27113	16.6604
61	Dzungarian	0	0	0	0	0.138118	0.0245339
62	GHAASBasin62	0	0	0	0	0	0
63	Indigirka	0	0	0	0	0	0
64	GHAASBasin64	0.144097	0.022529	0	4.652e-06	0.0666439	0.0216524
65	Parnaiba	2.21928	13.2175	3.52553	4.55305	7.10471	8.69973
66	Pechora	0	0	0	0	0	0
67	Godavari	5.51172	3.22028	27.5057	9.54957	26.2627	9.20315
68	Churchill (Hudson Bay)	1.84723	1.43024	9.97984	3.78642	9.65415	3.86541
69	KAZAN/ Baker	0	0	0	0	0	0
70	Ural	0.489595	0.192937	0.67877	0.327926	0.813097	0.463235
71	GHAASBasin71	0	0	0	0	0	0
72	Neva	6.0074	7.02278	6.6549	5.38398	6.76877	6.04327
73	GHAASBasin73	0	0	0	0	0	0
74	HUN/ Liao	1.09182	6.93094	2.6521	1.42519	3.78861	1.41784
75	Salween	0	0	2.07567	0.452095	81.1453	54.3074
76	Dead Sea	0	0	0	0	0	0
77	Magdalena	0.294145	0.162473	5.82351	2.40756	19.1843	7.95439
78	Krishna	1.55415	1.80017	9.35643	4.51112	8.3769	4.23755
79	Salado	0.0443323	0.0264177	0.0538052	0.0328796	0.0753684	0.0381692
80	GHAASBasin80	0	0	0	0	0	0
81	Hai Ho/ Yongding	4.87369	10.0153	4.93373	1.5688	7.06041	2.27119
82	Huai	14.7457	14.1191	21.1096	4.4372	26.3462	6.17351
83	Fraser	1.02841	3.58077	1.12301	2.38847	1.3168	2.9164
84	Ruo Dong	0	0	0	0	0.169118	0.021407
85	Lake Rudolf	0	0	1.15796	0.54636	6.25893	4.60132
86	GHAASBasin86	0	0	0	0	0	0
87	Anadyr	0	0	0	0	0	0
88	Yana	0	0	0	0	0	0
89	Olenek	0	0	0	0	0	0
90	Lake Balkhash	0	0	0	0	0	0
91	Kura	9.26436	3.35933	10.7577	3.81922	10.7827	4.66476
92	Lake Frome	0.00216823	0.000684648	0.00213587	0.000681027	0.00206051	0.000670514
93	Ogooue	0	0	0	0	0.831306	0.384411
94	Ili	2.3429	1.6667	2.05436	1.51503	2.33714	2.14166
95	GHAASBasin95	0	0	0	0	0	0
96	Taymyr	0	0	0	0	0	0
97	Qarqan	0	0	0	0	0	0
98	GHAASBasin98	0	0	0	0	0	0
99	Negro Arg	0	0	0.23521	0.599211	0.502949	4.16078
100	Chubut	0.334696	0.345669	0.321524	0.336813	0.397825	2.88651
101	GHAASBasin101	0	0	0	0	0	0
102	GHAASBasin102	0	0	0	0	0	0
103	Fitzroy West	0	0	0	0	0	0
104	Grande de Santiago	0.436117	2.99599	2.55731	3.36944	3.56475	4.68216
105	Rufiji	0	0	13.1585	6.47771	23.9805	12.6768
106	Wisla	1.89327	2.83198	3.00236	1.95716	3.67853	1.17187
107	Taz	0	0	0	0	0	0
108	Hong	0.0902531	0.030705	29.8407	6.19025	45.519	12.5567
109	Swan-Avon	0.0381072	0.0124328	0.0374253	0.0121719	0.0347704	0.011587
110	Rhine	0.891847	0.446192	0.705667	0.34486	0.674694	0.397997
111	Pyasina	0	0	0	0	0	0
112	Cuanza	0.0247813	0.0123499	0.514327	0.724416	6.05172	5.80557
113	ABAUCAN	4.16735	0.512435	4.55494	0.557646	7.50967	0.967945
114	GHAASBasin114	0	0	0	0	0	0
115	GHAASBasin115	0	0	0	0	0	0
116	DRAA	0	6.5477e-11	1.42492	0.194612	0	0
117	GHAASBasin117	0	0	0	0	0	0
118	Roviuna	0	0	0	0	0	0
119	Essequibo	0	0	0	0	0.287742	0.152015
120	Koksoak	0	0	2.95883	6.03555	3.02549	6.47017
121	Elbe	4.34239	5.36858	2.82953	0.95303	2.94662	0.984354
122	GHAASBasin122	0	0	0	0	0	0
123	HUMBOLDT	0.20704	0.086301	0.602185	0.240216	0.821051	0.36474
124	GHAASBasin124	0	0	0	0	0	0
125	GHAASBasin125	2.03101	0.532881	2.41348	0.713941	2.7006	0.817713
126	Chao Phraya	1.20663	1.13663	3.9987	2.87915	7.70216	5.20251
127	Mahanadi	7.24094	3.15187	9.4995	3.95539	8.5453	3.76191
128	Fitzroy East	0	0	0.488331	0.308895	0.452823	0.297548
129	GHAASBasin129	0	0	0	0	0	0
130	GHAASBasin130	0	0	0	0	0	0
131	Sanaga	0.0193096	0.00543781	4.90054	2.5391	10.2806	4.43821
132	Albany	0.482774	0.457362	0.501462	0.481165	0.491757	0.507199
133	GHAASBasin133	0.0420082	0.01379	0.0283689	0.00807627	0.0211068	0.00568373
134	GHAASBasin134	1.09365	0.955169	1.30409	0.535749	1.80512	0.687308
135	Brazos	9.35741	18.9141	9.02565	5.60847	8.92912	5.19622
136	Taymyra	0	0	0	0	0	0
137	Alabama	4.37597	3.45808	5.21601	2.84264	5.77287	3.27452
138	GHAASBasin138	0	0	0	0	0	0
139	Balsas	6.07071	4.94828	10.5002	6.49306	12.0005	7.77158
140	Burdekin	0	0	0.203311	0.189212	0.194324	0.187873
141	Colorado (Texas)	6.40916	11.1971	6.81593	6.59391	6.53618	6.13637
142	Odra	0.426977	0.124787	1.22712	0.838399	1.20404	0.377424
143	Loire	0.461151	0.410791	0.758852	0.214505	0.702275	0.212099
144	Galana	0	0	0	0	0.563717	0.263222
145	Kuskowin	0	0	0	0	0	0
146	Moose	1.10351	1.55952	1.14156	1.5832	1.14911	1.69539
147	Narmada	0.0280898	0.0169126	1.02161	1.61176	2.37769	3.39929
148	GHAASBasin148	0	0	0	0	0	0
149	Churchill (Atlantic)	0.176292	0.112932	5.15316	13.6458	7.35791	18.6227
150	Flinders	0	0	0	0	0	0
151	GHAASBasin151	1.26367	0.6561	1.5287	0.657533	1.70047	0.793726
152	Kizil Irmak	1.15232	0.663915	2.26756	0.939628	6.52268	2.22275
153	San Joaquin	2.1685	1.08937	2.61969	0.849036	3.38874	1.19983
154	Back	0	0	0	0	0	0
155	Save	0.317254	0.21719	0.589011	0.28338	0.869034	0.350201
156	Roper	0	0	0	0	0	0
157	Victoria	0	0	0	0	0	0
158	GHAASBasin158	0	0	0	0	0	0
159	GHAASBasin159	0	0	0	0	0	0
160	GHAASBasin160	0.00834267	0.0111183	0.00977527	0.00356798	0.00913333	0.00337022
161	Bandama	0	0	4.66739	4.2281	6.92484	5.14487
162	Severn CAN	0	0	0	0	0	0
163	Po	3.58791	1.7673	3.30995	0.865829	3.15881	0.86663
164	GHAASBasin164	0	0	0	0	0	0
165	Rhone	3.26915	3.18209	4.04104	1.1911	3.81647	1.1894
166	Anabar	0	0	0	0	0	0
167	La Grande	0	0	4.23809	46.8887	4.4099	34.2583
168	Tana (Kenya)	0.0321682	0.0124648	1.12167	0.627934	6.21033	3.04638
169	GHAASBasin169	0	0	0	0	0	0
170	Cunene	0.124412	0.0284809	10.2884	3.51329	11.4296	4.31874
171	Douro	4.72363	7.68971	10.5909	2.50229	13.1574	3.25146
172	Nemanus	0.793094	0.177916	1.15174	0.381326	1.27996	0.438598
173	Nordre Stromfjord	0	0	0	0	0	0
174	GHAASBasin174	0.156006	0.064851	2.40649	0.514322	2.95628	0.619495
175	Ord	0	0	1.40071	1.03993	1.24709	0.930265
176	Hayes (Hudson Bay)	0	0	0	0	0	0
177	Mearim	0	0	0.608594	1.2791	1.00538	1.5379
178	GHAASBasin178	0	0	0	0	0	0
179	Saguenay	2.2738	2.79425	2.48582	3.0191	2.74899	3.51236
180	Panuco	0.450765	0.360417	2.6384	0.999502	2.97781	1.15985
181	GHAASBasin181	0	0	0	0	0	0
182	Doce	0	0	0.142471	0.0332667	8.4279	2.79759
183	Gasgoyne	0	0	0	0	0	0
184	GHAASBasin184	0	0	0.161285	0.122084	0.33676	0.211027
185	GHAASBasin185	0	0	0	0	0	0
186	Tes-Chem	0	0	0	0	0	0
187	Pur	0	0	0	0	0	0
188	GHAASBasin188	0	0	0	0	0	0
189	GHAASBasin189	0	0	0	0	0	0
190	Penzhina	0	0	0	0	0	0
191	Ashburton	0	0	0	0	0	0
192	GHAASBasin192	0	0	0	0	0	0
193	Daugava	0.468522	0.995985	0.76478	0.288973	1.01973	0.425543
194	GHAASBasin194	0	0	0	0	0	0
195	CAPIM/ Yaqui	0	0	0	0	0	0
196	Ebro	0.911947	9.4963	2.19601	2.0513	1.92664	1.114
197	Comoe	0.00645514	0.00295016	0.140187	0.0767976	3.54327	1.39599
198	Jacui	0.171704	0.0922507	1.9376	1.11185	5.19602	2.25712
199	Peel	0	0	0	0	0	0
200	GHAASBasin200	0	0	0	0	0	0
201	Kapuas	0	0	0	0	0	0
202	GHAASBasin202	0	0	0	0	0	0
203	Cauweri	2.48366	1.53068	3.48635	1.90244	2.95278	1.81403
204	GHAASBasin204	0	0	0	0	0	0
205	Mamberamo	0	0	0	0	0	0
206	Sepik	0	0	0	0	0	0
207	GHAASBasin207	0.525205	0.535001	1.97356	2.1415	3.54544	3.94913
208	Sassandra	0	0	6.55091	3.72382	9.62155	5.76821
209	GHAASBasin209	0	0	0	0	0	0
210	Nottaway	0	0	0	0	0	0
211	Mezen	0	0	0	0	0	0
212	GHAASBasin212	0.206421	1.23087	0.302215	1.42686	0.335758	1.36991
213	Barito	0	0	0	0	0	0
214	GHAASBasin214	0	0	0	0	0	0
215	GHAASBasin215	0	0	0	4.93428e-06	0	0
216	Seine	0.406223	0.253856	0.431737	0.146797	0.361949	0.129454
217	Tejo	14.3724	23.0222	7.51679	3.62023	6.83991	3.38455
218	Emba	0	0	0	0	0	0
219	Gambia	0	0	0	0	0	0
220	Susquehanna	0.867996	2.68404	1.29044	0.650656	1.44719	0.748158
221	Dnestr	0.55711	0.351798	1.96694	1.07972	1.68002	0.97098
222	Murchinson	0	0	0	0	0	0
223	Deseado	0	0	0	0	0.0201427	0.00343434
224	Mitchell	0	0	0	0	0	0
225	Mahakam	0	0	0	0	0	0
226	GHAASBasin226	0	0	0	0	0	0
227	Pangani	0.744978	0.605194	0.687569	0.490096	0.93159	0.812229
228	GHAASBasin228	0	0	0	0	0	0
229	GHAASBasin229	0	0	0	0	0	0
230	GHAASBasin230	0	0	0	0	0	0
231	GHAASBasin231	0	0	0	0	0	0
232	GHAASBasin232	0	0	0	0	0	0
233	GHAASBasin233	0	0	0.325434	0.210131	0.315616	0.209991
234	Bug	0	0	0	0	0	0
235	Koukdjuak	0	0	0	0	0	0
236	Usumacinta	0	0	1.20013	0.269155	6.66786	1.6368
237	Jequitinhonha	0	0	0.0761895	0.0349574	0.787504	0.269782
238	GHAASBasin238	0	0	0	0	0	0
239	Corantijn	0	0	0	0	0	0
240	Fuchun Jiang	6.44453	4.73084	8.56131	4.1782	13.1118	5.00366
241	Copper	0	0	0	0	0	0
242	Tapti	0.260003	3.31164	6.46157	2.75871	5.91244	2.13648
243	Menjiang	0.132502	0.179622	2.76483	1.75698	3.45711	2.18388
244	GHAASBasin244	0	0	0.0140792	0.0845135	0.0203081	0.00765176
245	Karun	0.158028	0.154481	0.581931	0.282493	1.34976	0.572937
246	GHAASBasin246	0	0	0	0	0	0
247	Guadiana	0.637145	0.947002	2.81193	2.12543	3.51454	2.40341
248	Maroni	0	0	0	0	0	0
249	GHAASBasin249	7.5918	1.55224	8.64061	1.7006	11.6479	1.92582
250	Uda	0	0	0	0	0	0
251	Kuban	0.200021	0.0911233	5.8826	1.67676	5.57727	1.70093
252	Colville	0	0	0	0	0	0
253	Paraiba do Sul	1.15687	10.6438	1.96799	1.01931	8.73536	3.46727
254	GHAASBasin254	0	0	0	0	0	0
255	Fortesque	0	0	0	0	0	0
256	GHAASBasin256	0.0150231	0.00233038	0.0151938	0.00236379	0.025006	0.00557068
257	Winisk	0	0	0	0	0	0
258	Ikopa	0.117155	0.0555115	0.153221	0.0688217	0.168282	0.0746253
259	Gilbert	0	0	0.0364718	0.0135489	0.0312698	0.0120272
260	Kouilou	0	0	0	0	7.35644	3.30749
261	Fly	0	0	0	0	0	0
262	GHAASBasin262	0	0	0.568334	0.245501	0.550349	0.217965
263	GHAASBasin263	0	0	4.82733	2.09789	7.58416	3.75363
264	Thlewiaza	0	0	0	0	0	0
265	Mangoky	0	0	0	0	0	0
266	Alazeya	0	0	0	0	0	0
267	Damodar	5.95635	2.11041	7.89104	2.53096	6.52214	2.1967
268	Moulouya	2.10652	0.382277	2.37687	0.428413	2.87079	0.477824
269	GHAASBasin269	0	0	0	0	0	0
270	GHAASBasin270	0	0	0	0	0	0
271	Sacramento	4.78173	9.02923	5.57476	4.56841	7.42144	6.25312
272	ATREK	0.183979	0.041973	0.183327	0.0439576	0.334963	0.077266
273	MUSI	0	0	0	0	0	0
274	GHAASBasin274	0	0	0	0	0	0
275	Skeena	0.030041	0.248335	0.0328464	0.0088718	0.032841	0.00942345
276	Attawapiskat	0	0	0	0	0	0
277	Narva	0	0	0	0	0	0
278	GHAASBasin278	0	0	0	0	0	0
279	Seal	0	0	0.134518	0.316581	0.127423	0.302246
280	Cheliff	3.31542	0.535343	7.78918	1.40135	10.8644	1.94326
281	Garonne	1.01727	0.321083	1.18729	0.389714	1.09245	0.376578
282	Rupert	0	0	0	0	0	0
283	Nadym	0	0	0	0	0	0
284	Onega	0	0	0	0	0	0
285	Brahmani	0.532599	0.175232	0.861885	0.340034	0.950178	0.389051
286	Sakarya	2.43829	0.737462	7.18344	1.9972	7.26509	1.97292
287	Gourits	0	3.0898e-11	0	7.32466e-05	0.458599	0.145394
288	Anderson	0	0	0	0	0	0
289	Sittang	0.0227639	0.0128242	0.359607	0.152899	0.719172	0.33591
290	Rajang	0	0	0	0	4.12954	2.15461
291	GHAASBasin291	0	0	0	0	0	0
292	GHAASBasin292	0	0	0	0	0	0
293	GHAASBasin293	0	0	0	0	0	0
294	Evros	1.06932	5.97393	2.0391	0.880039	3.52959	1.32425
295	Appalachicola	1.20143	0.727249	1.44215	0.979556	1.56914	1.12089
296	Lurio	0	0	0	0	0.784554	0.247313
297	Daly	0	0	0	0	0	0
298	Penner	0	0	0.24955	0.30059	0.245285	0.296252
299	GHAASBasin299	0	0	0	0	0	0
300	Guadalquivir	2.09621	3.63565	4.6555	2.16761	3.83341	1.65504
301	GHAASBasin301	0	0	0	0	0	0
302	GHAASBasin302	0	0	0	0	0	0
303	Saint John	1.14759	18.9957	1.17933	0.676365	1.20419	0.740707
304	GHAASBasin304	0	0	0	0	0	0
305	Kemijoki	0.859219	129.343	1.12663	0.312495	1.21106	0.374938
306	Cross	0	0	0.0140285	0.00475941	0.0232038	0.00812739
307	GHAASBasin307	0	0	0	0	0	0
308	Coppermine	0	0	0	0	0	0
309	Oueme	0.00275109	0.000978456	0.00878402	0.00421207	1.25688	0.553864
310	GHAASBasin310	0	0	0	0	0	0
311	Gota	9.73824	3.21828	9.81827	3.16771	10.2434	3.55663
312	Nueces	1.19404	0.563097	1.58874	0.898315	1.56427	0.896486
313	Stikine	0	0	0	0	1.0324	0.370728
314	Yalu	5.05324	5.03911	12.7116	10.6812	12.9388	11.1673
315	GHAASBasin315	0	0	0	0	0	0
316	GHAASBasin316	0	0	0	0	0	0
317	Pardo	0	0	0.203516	0.0652898	2.17237	0.862545
318	Kamchatka	0	0	0	0	0	0
319	GHAASBasin319	0	0	0	0	0	0
320	Grijalva	3.2654	4.20163	7.78965	10.0342	8.54697	10.7365
321	Olifants	5.33726	0.657561	9.23487	1.10939	9.76624	1.22989
322	GHAASBasin322	0	0	0	0	0	0
323	Tsiribihina	0	0	0	0	0	0
324	GHAASBasin324	0.38612	0.15903	0.364995	0.151549	0.438787	0.203001
325	GHAASBasin325	0	0	0	0	0	0
326	GHAASBasin326	2.28033	0.863099	2.32463	0.900716	3.809	1.55666
327	Kovda	1.50684	40.9752	1.93314	2.07903	2.02993	2.36862
328	Trinity	6.05995	123.917	7.10522	3.85845	7.1776	3.81883
329	Glama	2.36452	0.486228	2.60582	0.523429	2.76708	0.552383
330	Aux Feuilles	0	0	0	0	0	0
331	GHAASBasin331	0	0	0	0	0	0
332	GHAASBasin332	0.0349179	0.0197887	0.323858	0.141054	0.58451	0.226332
333	Luan	0	0	1.6567	1.80528	1.46913	0.334946
334	Leichhardt	0.0598005	0.270405	0.0754283	0.0291198	0.0720423	0.026055
335	GHAASBasin335	0	0	0	0	0	0
337	Gurupi	0	0	0	0	0	0
339	GHAASBasin339	0	0	0	0	0	0
340	Weser	0.400659	0.920549	0.254026	0.0854094	0.260919	0.0894344
341	GHAASBasin341	0	0	0	0	0	0
342	SEVIER	0.0440555	0.0256028	0.0844601	0.0521198	0.114064	0.0752903
343	Yesil	0.0975293	0.256411	2.43137	0.789293	3.66783	1.0225
344	Incomati	0.0113506	0.00350761	0.711867	0.297026	1.07539	0.39433
345	GHAASBasin345	0	0	0	0	0	0
346	GHAASBasin346	0	0	0	0	0	0
347	GHAASBasin347	0	0	0	0	0	0
348	George	0	0	0	0	0	0
349	GHAASBasin349	0	0	0	0	0	0
350	MANICOUAGAN	1.53254	316.236	2.07084	14.4277	2.1095	15.3407
351	Grande Riviere Baleine	0	0	0	0	0	0
352	Pungoe	0.007333	0.00312509	1.09103	0.413935	1.10471	0.432321
353	Meuse	0.097845	0.0351674	0.145768	0.058377	0.150483	0.0623265
354	Araguari	0	0	0.256692	0.114845	1.91069	1.0337
355	Guayas	0	0	1.42643	0.989858	2.25752	1.39945
356	Hudson	2.60251	1.30718	2.46	1.21488	2.56568	1.33743
357	GHAASBasin357	0	0	0	0	0	0
358	GHAASBasin358	0	0	0	0	0	0
359	GHAASBasin359	0	0	0	0	0	0
360	GHAASBasin360	0	0	0	0	0	0
361	GHAASBasin361	0	0	0	0	0	0
362	Kobuk	0	0	0	0	0	0
363	GHAASBasin363	0	0	0	0	0	0
364	DONG NAI	0	0	8.66469	2.07842	13.7207	3.64109
365	GHAASBasin365	0	0	0	0	0	0
366	GHAASBasin366	0	0	0	0	0	0
367	Altamaha	0.754119	0.447378	1.13849	0.710962	1.31128	0.852544
368	Eastmain	0	0	1.07939	2.06788	1.12262	2.37262
369	Mand	0	0	0	0	0	0
370	Santee	2.61905	2.47259	2.93387	2.91786	3.46728	3.49084
371	GHAASBasin371	0	0	0	0	0	0
372	GHAASBasin372	0	0	0	0	0	0
373	Hari	0	0	0	0	0	0
374	RUVUMA/ Wami	0	0	0	0	0	0
375	GHAASBasin375	0	0	0	0	0	0
376	San Juan	0	0	0.395251	0.326782	1.49231	0.748776
377	Arnaud	0	0	0	0	0	0
378	GHAASBasin378	0	0	0	0	0	0
379	GHAASBasin379	0	0	0	0	0	0
380	Potomac	0.65304	0.501229	0.665693	0.252216	0.720167	0.287611
381	Sebou	0.26958	0.078075	2.32027	1.52553	3.30197	1.29991
382	TEREK	0.314982	0.0636335	1.8295	0.68645	1.97294	0.777865
383	GHAASBasin383	0	0	0	0	0	0
384	GHAASBasin384	0	0	0	0	0	0
385	Pegtymel	0	0	0	0	0	0
386	GHAASBasin386	0.0299117	0.00413046	0.0388929	0.00469925	0.0549384	0.00792154
387	SULAK/ TEREK	0	0	0	0	0	0
388	GHAASBasin388	0.0665811	0.124491	1.56714	3.70697	2.95486	7.38721
389	Atrato	0	0	0	0	0	0
390	GHAASBasin390	0.236543	2.46139	1.87797	19.7794	3.87012	1.38627
391	GHAASBasin391	0	0	0.0835098	0.0422581	0.114982	0.0523503
392	Gamtoos	0	0	36.2313	3.8236	0	0
393	Grande-Matagalpa	0	0	0.231241	0.135248	2.57854	0.882758
394	GHAASBasin394	0	0	0	4.86462e-06	0	0
395	Kymijoki	0	0	0	0	0	0
396	Savannah	0.655162	1.56243	0.791797	1.89089	0.82269	2.15705
397	Kuujjua	0	0	0	0	0	0
398	Nushagak	0	0	0	0	0	0
399	GHAASBasin399	0	0	0	0	0	0
400	GHAASBasin400	0	0	0	0	0	0
401	GHAASBasin401	0.0329411	0.0127875	0.230506	0.0733818	0.311023	0.101132
402	GHAASBasin402	0	0	0	0	0	0
403	Roanoke	1.11976	1.67287	1.06014	1.58094	1.16085	1.86382
404	Tornionjoki	0.081829	1.32163	0.119733	0.0878854	0.122684	0.0965059
405	GHAASBasin405	0	0	0	0	0	0
406	GHAASBasin406	0	0	0	0	0	0
407	GHAASBasin407	0	0	0.00298301	0.00170375	0.0028494	0.00162659
408	Ceyhan	0	0	4.24763	1.50672	7.77178	2.69381
409	Great Fish	0.116488	0.0130738	0	3.4164e-05	0.230874	0.0740206
410	MIRA	0	0	0	0	0.0416417	0.0137955
411	Dongjiang	1.12547	1.33777	4.22912	2.32746	3.95931	2.527
412	Oum Er Rbia	0.420756	0.680299	0.591323	0.320129	0.828766	0.264102
413	Pahang	0.0485762	0.0267779	0.0754169	0.0355567	0.500969	0.287473
414	GHAASBasin414	0	0	0	0	0	0
415	Purari	0	0	0	0	12.5327	4.03103
416	Povuntnituk	0	0	0	0	0	0
417	Ferguson	0	0	0	0	0	0
418	Fuerte	0.0765433	0.274768	4.82505	2.11931	4.44675	1.87957
419	Mae Klong	0	0	5.93625	8.25066	6.8862	9.24672
420	GHAASBasin420	0.18418	3.55385	7.35861	24.0509	6.12271	3.01488
421	Noatak	0	0	0	0	0	0
422	GHAASBasin422	0	0	0	0	0	0
423	A la Baleine	0	0	0	0	0	0
424	GHAASBasin424	0.0450827	0.039594	0.0594596	0.0214707	1.22995	0.421274
425	Amgerman	1.53945	157.253	1.51352	0.424068	1.65325	0.516188
426	Klamath	3.47995	1.11279	4.20723	1.31994	5.50445	1.8109
427	Harricana	0	0	0	0	0	0
428	Omoloy	0	0	0	0	0	0
429	Kem	0	0	0	0	0	0
430	Connecticut	1.35254	2.29534	1.22966	0.646945	1.32705	0.721597
431	Great Kei	0.196306	0.193345	0.77602	0.27918	0.745895	0.271227
432	Hunter	0.0190868	8.41739	0.250395	0.110848	0.210556	0.0839306
433	GHAASBasin433	0	0	0.025955	0.00810988	0.034272	0.0108431
434	GHAASBasin434	0.633867	0.225718	0.621047	0.182971	0.650245	0.194003
435	GHAASBasin435	0	0	0	0	0	0
436	Oyapok	0	0	0	0	0.0512175	0.0229377
437	GHAASBasin437	0	0	0	0	0	0
438	GHAASBasin438	0	0	0	0	0	0
439	GHAASBasin439	0	0	0	0	0	0
440	GHAASBasin440	0	0	0	0	0	0
441	Burnett	0	0	0.0992786	0.0445622	0.0880376	0.0390727
442	GHAASBasin442	0.410309	0.206703	0.708087	0.357665	1.86963	0.900228
443	GHAASBasin443	0	0	0	0	0	0
444	GHAASBasin444	0	0	0	0	0	0
445	GHAASBasin445	0	0	0	0	0	0
446	Korotaikha	0	0	0	0	0	0
447	GHAASBasin447	0	0	0	0	0.943999	0.44928
448	GHAASBasin448	1.32042	7.85187	2.35078	2.7827	2.40238	2.52876
449	GHAASBasin449	0	0	0	0	0	0
450	Messalo	0	0	0	0	0	0
451	Dalalven	0	0	0.277739	0.124512	0.288044	0.141732
452	Tugela	0.00271389	0.0007744	0.64943	0.444776	1.24366	0.320456
453	Patuca	0	0	0	0	0	0
454	Ulua	0.0856077	0.0952363	2.12794	2.22873	1.92223	1.94639
455	Ume-Vindealven	1.09337	28.3174	1.08641	0.370575	1.1289	0.424757
456	GHAASBasin456	0	0	0	0	0	0
457	Licungo	0	0	0	0	0	0
458	GHAASBasin458	0	0	0	0	0	0
459	Papaloapan	0	0	0	0	0	0
460	GHAASBasin460	0	0	0	0	0	0
461	GHAASBasin461	0	0	0	0	0	0
462	GHAASBasin462	0	0	0	0	1.60436	0.471769
463	GHAASBasin463	0	0	0	0	0	0
464	Lulealven	0.796271	47.982	1.39644	0.728126	1.42082	0.780918
465	GHAASBasin465	0	0	0	0	0	0
466	GHAASBasin466	0	0	0	0	0	0
467	Sabine	3.20048	8.94367	2.48575	6.17852	2.59382	6.11704
468	Burnside	0	0	0	0	0	0
469	GHAASBasin469	0.00612797	0.00141582	0.663234	0.207782	0.6268	0.202458
470	GHAASBasin470	0	0	0	0	0	0
471	GHAASBasin471	0	0	0	0	0	0
472	Mahi	0.00322108	0.00134611	4.39044	0.777814	3.60914	0.633642
473	Tha-anne	0	0	0	0	0	0
474	Onilahy	0	0	0	0	0	0
475	Sabarmati	0	0	0	0	0	0
476	Coroch	0	0	0.0951741	0.0703811	5.57105	1.62072
477	Hayes (Arctic)	0	0	0	0	0	0
478	Inderagiri	0	0	0	0	0	0
479	GHAASBasin479	0	0	0	0	0	0
480	GHAASBasin480	0	0	0	0	0	0
481	Kokemaenjoki	0	0	0.362893	0.127681	0.392579	0.154015
482	Ntem	0	0	0	0	1.24034	0.40872
483	Asi	0.39724	0.113303	0.769768	0.227965	0.837321	0.256839
484	Pee Dee	1.49188	0.542301	1.41168	0.544899	1.5857	0.651176
485	GHAASBasin485	0	0	0.0656523	0.0312592	0.110802	0.0484008
486	GHAASBasin486	0	0	0	0	0	0
487	Mono	0	0	2.36238	1.41172	3.61308	2.11335
488	Maputo	0.00857982	0.00318596	0.419701	0.212648	0.428175	0.185181
489	Medjerda	0.324013	1.15508	1.20096	0.544878	1.59266	0.566895
490	GHAASBasin490	0.129618	0.0676897	1.07526	0.460977	1.07744	0.426627
491	GHAASBasin491	0	0	0.499179	0.170505	0.523844	0.177683
492	GHAASBasin492	0	0	0	0	0	0
493	GHAASBasin493	0	0	0	0	0	0
494	GHAASBasin494	0	0	0	0	0	0
495	GHAASBasin495	0	0	0	0	0	0
496	GHAASBasin496	0	0	0.0523592	0.022452	0.108872	0.0418482
497	GHAASBasin497	0	0	0	0	0	0
498	Saint John's	0.756467	5.60458	0.637591	0.341309	0.686062	0.380874
499	Coco	0	0	0	0	0.00940786	0.00276029
500	Motagua	0	0	0	0	0	0
501	GHAASBasin501	0	0	0	0	0	0
502	GHAASBasin502	0	0	0	0	3.35019	0.848284
503	Cagayan	0	0	4.51811	0.78014	4.82577	0.90406
504	Petit Mecatina	0	0	0	0	0	0
505	Oulujoki	0.861302	0.349624	1.07912	0.345466	1.18758	0.434276
506	GHAASBasin506	0	2e-15	0.341289	0.0504695	0.372533	0.0613663
507	GHAASBasin507	0	0	0	0	0.143405	0.0451975
508	GHAASBasin508	0	0	0	0	0	0
509	GHAASBasin509	1.89865	0.92081	16.6628	5.03739	18.4868	5.48209
510	GHAASBasin510	0.107068	0.0608824	0.118565	0.06787	0.154209	0.0796939
511	GHAASBasin511	0.34234	0.0641013	2.22613	0.533362	2.6623	0.610014
512	Dordogne	0.700048	0.245581	0.838509	0.308107	0.766148	0.297509
513	Buzi	0.28549	0.170782	0.323602	0.190019	0.276646	0.157396
514	GHAASBasin514	0	0	0	0	0	0
515	Belomorkanal	0.0405165	0.284119	0.0459645	0.0693182	0.0457524	0.0708214
516	Petite Riviere Baleine	0	0	0	0	0	0
517	Alsek	0	0	0	0	0	0
518	Santa Cruz	0	0	0	0	1.62642	0.521933
519	GHAASBasin519	0	0	2.51837e-05	8.3961e-05	0.0438428	0.0142774
520	GHAASBasin520	0	0	0	0	0	0
521	Ekwan	0	0	0	0	0	0
522	GHAASBasin522	0	0	0	0	0	0
523	GHAASBasin523	0	0	0	0	0	0
524	GHAASBasin524	0	0	0	0	0	0
525	GHAASBasin525	0.557562	0.814637	0.606024	0.186842	3.6704	1.12053
526	GHAASBasin526	0	0	1.35897	0.89122	1.40003	0.898192
527	Broadback	0	0	0	0	0	0
528	Hanjiang	0.169565	1.58711	3.21117	1.1345	3.11687	1.30035
529	Tuloma	0.630957	54.7446	0.646253	1.36213	0.670143	1.53011
530	GHAASBasin530	0	0	0.1349	0.211444	0.145213	0.199857
531	GHAASBasin531	0	0	0	0	0	0
532	NEGARA	0	0	0	0	0	0
533	GHAASBasin533	0	0	0	0	0	0
534	GHAASBasin534	0	0	0	0	0	0
535	GHAASBasin535	0	0	0	0	0	0
536	Nyanga	0	0	0	0	0	0
537	Nyong	0	0	0	0	0.789679	0.380911
538	GHAASBasin538	0	0	0	0	0	0
539	GHAASBasin539	0	0	0	0	5.83032	2.85847
540	GHAASBasin540	0	0	0	0	0	0
541	Ramu	0	0	0.61623	0.301245	0.593399	0.299133
542	Cavally	0	0	0	0	1.59571	0.601347
543	Pra	0	0	0.0675453	0.024959	1.49259	0.581502
544	TAUY	0	0	0	0	0	0
545	GHAASBasin545	0	0	0	0	0	0
546	GHAASBasin546	0	0	0	0	0	0
547	Buyuk Menderes	0.369762	0.117676	2.88591	1.07464	3.99653	1.40844
548	Seyhan	1.03436	0.4081	3.59515	1.48274	4.47072	1.80791
549	GHAASBasin549	0.232242	0.12685	0.250393	0.121023	0.503177	0.196426
550	GHAASBasin550	0	0	0	0	0	0
551	GHAASBasin551	0	0	0	0	0	0
552	GHAASBasin552	0	0	0	0	0	0
553	GHAASBasin553	0	0	0	0	0	0
554	Nass	0	0	0	0	0	0
555	Ponnaiyar	0.0382212	0.0140513	0.126552	0.0429739	0.153028	0.0531619
556	GHAASBasin556	0	0	0	0	0	0
557	GHAASBasin557	0	0	0	0	0	0
558	Suwannee	0	0	0	0	0	0
559	GHAASBasin559	0	0	0.108574	0.921889	0.109871	0.0358006
560	GHAASBasin560	0	0	0	0	0	0
561	GHAASBasin561	0	0	0	0	0	0
562	Sofia	0	0	0	0	0	0
563	HUMBER	0.603102	0.179148	0.592952	0.188106	0.527625	0.175661
564	GHAASBasin564	0	0	0	0	4.72308	1.17697
565	GHAASBasin565	0	0	0	0	0	0
566	Pearl	0.737122	1.16294	0.659706	1.04276	0.717887	1.12759
567	GHAASBasin567	0.397481	8.18465	0.453169	0.271067	0.480393	0.316548
568	FYRIS	0	0	0	0	0	0
569	KVICHAK	0	0	0	0	0	0
570	GHAASBasin570	0	0	0	0	0	0
571	Baker (Chile)	0	0	0	0	3.32847	1.00103
572	GHAASBasin572	0.754767	2.49128	6.22722	1.66718	8.58152	2.45031
573	CHICO	0	0	0	0	0	0
574	Subamarekha	0	0	0.397289	0.371867	0.639948	0.476481
575	GHAASBasin575	0	0	0	0	0	0
576	Amguema & Rekuul	0	0	0	0	0	0
577	Amguema	0	0	0	0	0	0
579	GHAASBasin579	0	0	0	0	0	0
580	GOKSO	0.977102	0.171842	1.21488	0.241725	2.49075	0.602528
581	GHAASBasin581	0	0	0	0	0	0
582	SHANNON	1.16774	0.286415	1.06753	0.263824	1.19799	0.319837
583	James	0.0382311	0.619791	0.184851	0.1036	0.191356	0.116693
584	GHAASBasin584	0	0	0.0236896	0.0124004	1.30196	0.433709
585	Trondheims Fjord	0.182735	11.5682	0.210972	0.116187	0.215234	0.125896
586	BERSIMIS	1.65799	3.36117	1.94092	3.75854	2.04515	4.01849
587	Mayo	0.153095	0.264074	0.164445	0.247658	0.160828	0.231448
588	Segura	1.09605	0.347347	1.47638	0.88436	1.18437	0.387789
589	GHAASBasin589	0	0	0	4.661e-06	0	0
590	GHAASBasin590	0	0	0.280649	0.155001	0.517832	0.229615
591	GHAASBasin591	0	0	0	0	0	0
592	GHAASBasin592	0	0	0	0	0	0
593	GHAASBasin593	0	0	0	0	0	0
594	GHAASBasin594	0	0	0	0	0	0
595	BARUMUM	0	0	0	0	0	0
596	McBeth	0	0	0	0	0	0
597	GHAASBasin597	0.290895	0.202917	1.04155	0.711663	1.60599	1.01514
598	Suriname	4.96247	7.89923	4.24637	6.83201	3.85699	6.20491
599	BERBICE/ Mazaruni	0	0	0	0	0	0
600	Scheldt	0.458402	0.143809	0.539069	0.214667	0.580793	0.241567
601	GHAASBasin601	0	0	0	0	0	0
602	Jucar	0.0897372	0.288264	1.61897	0.39215	1.59411	0.366834
603	Kikori	0	0	0	0	0	0
604	GHAASBasin604	0	0	0	0	0.562809	0.162329
605	GHAASBasin605	0	0	0	0	0	0
606	GHAASBasin606	0	0	0	0	0	0
607	GHAASBasin607	0	0	0	0	0	0
608	GHAASBasin608	0.0438155	0.0369557	0.0701724	0.0501844	0.121421	0.0802425
609	MOA	0	0	0	0	0	0
610	GHAASBasin610	0	0	0	0	0	0
611	Santa	0	0	0	0	0.310171	0.088574
612	GHAASBasin612	0.103206	0.0903529	0.310875	0.154953	0.377999	0.185738
613	GHAASBasin613	0	0	0	0	0	0
614	Moisie	0	0	0	0	0	0
615	Sellyakh	0	0	0	0	0	0
616	Neches	0.431694	0.412699	0.490984	0.571699	0.506377	0.569348
617	GHAASBasin617	0	0	0	0	0.33878	0.101873
618	Natashquan	0	0	0	0	0	0
619	GHAASBasin619	0.02252	0.0140107	0.0237259	0.0146492	0.0209604	0.0133653
620	Palar	0	0	0	0	0	0
621	Tensift	0.054443	0.0175423	0.484027	0.0876455	0.603049	0.12033
622	GHAASBasin622	0	0	0	0	0	0
623	GHAASBasin623	0	0	0	0	0.507692	0.297488
624	Delaware	2.06841	1.30796	1.79853	0.832347	1.90533	0.918554
625	GHAASBasin625	0	0	0	0	0.561131	0.194333
626	Kapiskau	0	0	0	0	0	0
627	Strymon	0.133186	0.854471	0.227421	0.0562586	0.560427	0.126836
628	GHAASBasin628	0	0	0	0	0	0
629	GHAASBasin629	0.0795259	0.0297812	0.0969103	0.0345679	0.097287	0.0362267
630	Kuzitrin	0	0	0	0	0	0
631	GHAASBasin631	0	0	0	0	0	0
632	GHAASBasin632	0	0	0	0	0	0
633	GHAASBasin633	0	0	0	0	0	0
634	GHAASBasin634	0	0	0	0	0	0
635	Skagit	1.56797	0.71162	1.83389	0.814089	2.08434	0.94517
636	GHAASBasin636	0	0	0	0	0	0
637	GHAASBasin637	0	0	0	0	2.80888	1.17495
638	GHAASBasin638	0	0	0	0	0	0
639	Song Duong	0	0	0	0	0	0
640	Zeroud	0	0	0.551283	0.1766	0.650146	0.209144
641	GHAASBasin641	0	0	0	0	0	0
642	Kaladan	0	0	0	0	0.296486	0.1075
643	Nag Dong	0.321585	0.110719	2.99116	1.18087	3.25873	1.36534
644	GHAASBasin644	0	0	0	0	0	0
645	GHAASBasin645	0	0	0	0	0	0
646	GHAASBasin646	0.189273	0.0646188	0.325766	0.105513	0.35823	0.11688
647	GHAASBasin647	0	0	0	0	0	0
648	Drammenselva	0.138178	0.0780655	0.128671	0.0626639	0.21397	0.103038
649	GHAASBasin649	0	0	0	0	0	0
650	Kennebec	1.43877	1.31474	1.71993	1.51606	1.74277	1.61493
651	GHAASBasin651	0	0	0	0	0.651415	0.261762
652	Han	1.34239	0.606769	8.32057	3.05892	7.46646	2.79782
653	GHAASBasin653	0	0	0	0	0.268914	0.151858
654	GHAASBasin654	0	0	0	0	0	0
655	GHAASBasin655	0	0	0	0	0	0
656	Aux Outardes	1.30673	268.447	1.5304	5.16295	1.56353	5.53621
657	Ellice	0	0	0	0	0	0
658	Bio Bio	0	0	0	0	1.07903	0.268528
659	Waikato	1.14298	0.327733	1.88836	0.639967	1.77479	0.635893
660	GHAASBasin660	0	0	0	0	0	0
661	GHAASBasin661	0	0	0	0	0	0
662	Penobscot	1.12638	0.74517	1.40368	0.903222	1.47896	0.99077
663	GHAASBasin663	0.0102192	0.0087729	0.317387	0.138705	0.727191	0.278319
664	GHAASBasin664	0	0	0	0	0.0145132	0.0021126
665	GHAASBasin665	0	0	0	0	0	0
666	Taku	0	0	0	0	0	0
667	Kalix	0	0	0	0	0	0
668	GHAASBasin668	0	0	0	0	0	0
669	GHAASBasin669	0	0	0	0	0	0
670	GHAASBasin670	0	0	0	0	0	0
671	GHAASBasin671	0	0	0	0	0	0
672	Ljungan	0.156218	1.04919	0.447253	0.154092	0.467632	0.177332
673	Guadalupe	0.243809	0.236752	0.316996	0.308991	0.343916	0.305441
674	CLARENCE	0.0376381	0.117966	0.0421951	0.0167395	0.0425429	0.0164372
675	GHAASBasin675	0	0	0	0	0	0
676	GHAASBasin676	0	0	0	0	0	0
677	Sous	0	0	6.37482	0.794875	7.00194	0.956876
678	GHAASBasin678	0.0636823	0.0402185	0.068842	0.0379776	0.123005	0.0580437
679	GHAASBasin679	0	0	0	0	0	0
680	GHAASBasin680	0	0	0	0	0	0
681	GHAASBasin681	0	0	0	0	0	0
682	GHAASBasin682	0	0	0	0	0	0
683	CHIRA	0.0131001	0.00347565	14.4692	1.78895	14.6802	1.9029
684	GHAASBasin684	0	0	0	0	0	0
685	GHAASBasin685	0	0	0	0	0	0
686	Perak	0	0	1.92557	1.52361	3.21289	2.00628
687	GHAASBasin687	0.0734476	0.0533817	0.179285	0.123558	0.32425	0.206553
688	GHAASBasin688	0	0	0	0	0	0
690	GHAASBasin690	0.317377	0.345906	0.361285	0.428179	0.360031	0.443351
691	GHAASBasin691	0	0	0	0	0	0
692	Mindanao	0	0	0	0	0	0
693	GHAASBasin693	0	0	0	0	0	0
694	Tugur	0	0	0	0	0	0
695	GHAASBasin695	0.0627184	0.0213759	2.38555	0.897299	3.10474	1.20207
696	GHAASBasin696	0.0332372	0.0283447	0.18796	0.205392	0.738591	0.371697
697	GHAASBasin697	0	0	0.994435	0.419958	1.04581	0.44376
698	GHAASBasin698	0	0	0.140642	0.500357	0.138297	0.500408
699	GHAASBasin699	0.00896168	0.00653513	0	0	1.01872	0.561318
700	GHAASBasin700	0	0	0	0	0	0
701	GHAASBasin701	0	0	0	0	0	0
702	GHAASBasin702	0	0	0	0	0	0
703	Minho	3.10241	3.67289	3.40813	0.913863	3.17378	0.89463
704	Song Hau	0	0	0	0	0	0
705	GHAASBasin705	0	0	0	0	0	0
706	Yuribey	0	0	0	0	0	0
707	GHAASBasin707	0	0	0	0	0	0
708	GHAASBasin708	0	0	0	0	0	0
709	GHAASBasin709	0	0	0.14702	0.0352954	0.187294	0.0500806
710	GHAASBasin710	0	0	0	0	0	0
711	Pregolya	0	0	0	0	0	0
712	Maipo	0.0732019	0.189677	0.0940648	0.0401032	0.869765	0.338357
713	GHAASBasin713	0	0	0	0	0	0
714	Skelleftalv	0.317138	1.88266	0.460813	0.290397	0.481906	0.202582
715	GHAASBasin715	0	0	0	0	0	0
716	GHAASBasin716	0	0	0	0	0	0
717	Breede	0.00267357	0.069799	0.193416	0.352555	0.389447	0.132457
718	GHAASBasin718	0	0	0	0	0	0
719	GHAASBasin719	0.231845	0.058748	0.153332	0.0430657	0.157818	0.0477483
720	GHAASBasin720	0	0	0	0	0	0
721	Khroma	0	0	0	0	0	0
722	LIGONHA	0	0	0	0	0	0
723	Rapel	1.21102	1.79759	1.25043	0.322351	1.63784	0.487222
724	GHAASBasin724	0	0	0	0	0	0
725	GHAASBasin725	0	0	0	0	0	0
726	Innuksuac	0	0	0	0	0	0
727	GHAASBasin727	9.58928	1.16125	11.5873	1.54881	1.05525	0.337169
728	GHAASBasin728	0	0	0	0	0.133386	0.041464
729	GHAASBasin729	0	0	0	0	0	0
730	CAPE FEAR	0.169352	1.18354	0.811598	0.568797	0.856194	0.642751
731	GHAASBasin731	0	0	0	0	0	0
732	GHAASBasin732	0	0	0	0	0	0
733	GHAASBasin733	0	0	0	0	0	0
734	GHAASBasin734	0	0	0	0	0	0
735	Bernier Bay	0	0	0	0	0	0
736	GHAASBasin736	0	0	0	0	0	0
737	GHAASBasin737	0	0	0	0	0	0
738	Tone	2.97844	0.776109	5.38009	2.61722	2.07314	0.596328
739	GHAASBasin739	0	0	0	0	0	0
740	GHAASBasin740	0	0	0	0	0	0
741	GHAASBasin741	0	0	0	0	0	0
742	Itata	0	0	0	0	0.184085	0.0489096
743	Thames	0.0804946	0.0243234	0.167029	0.0535395	0.14311	0.0477513
744	GHAASBasin744	0	0	0	0	0	0
745	GHAASBasin745	0	0	0	0	0	0
746	GHAASBasin746	0	0	0	0	0	0
747	Aksu	0	0	1.7523	0.661182	1.78798	0.644362
748	GHAASBasin748	0	0	0	0	0	0
749	GHAASBasin749	0	0	0	0	0	0
750	GHAASBasin750	0	0	0	0	0	0
751	GHAASBasin751	0	0	0	0	0	0
752	Koyuk	0	0	0	0	0	0
753	GHAASBasin753	0.196224	0.0826038	0.363282	0.165196	0.325896	0.184807
754	Trent	0.102266	0.543861	0.161383	0.0545844	0.138848	0.0494888
755	GHAASBasin755	0	0	0	0	0	0
756	Horton	0	0	0	0	0	0
757	GHAASBasin757	0	0	4.84726	1.24988	5.57498	1.34916
758	Mandrare	0	0	0	0	0	0
759	Gediz	0.423813	0.386623	0.704686	0.521505	1.17971	0.672499
760	Patsjoki	0.645338	8.05151	0.178307	0.149002	0.215661	0.175041
761	GHAASBasin761	0	0	0	0	0	0
762	GHAASBasin762	0	0	0.753571	0.24498	1.02834	0.341549
763	GHAASBasin763	0	0	0	0	0	0
765	GHAASBasin765	0	0	0	0	0	0
766	GHAASBasin766	0	0	0.341184	0.142942	0.457514	0.171895
767	GHAASBasin767	0	0	0	0	0	0
768	Alakmon & Axios	0	0	1.73049	0.560568	2.34638	0.644543
769	GHAASBasin769	0	0	0	0	0	0
770	GHAASBasin770	0.0366318	0.018802	0.918329	0.422608	0.868675	0.43355
771	Pitalven	0	0	0	0	0	0
772	GHAASBasin772	0	0	0	0	0	0
773	GHAASBasin773	0	0	0	0	0	0
774	GHAASBasin774	0	0	0	0	0	0
775	GHAASBasin775	0	0	0	0	0	0
776	GHAASBasin776	0.0790162	0.0509855	0.0574828	0.0383519	0.0600432	0.0392732
777	GHAASBasin777	0	0	0	4.659e-06	0	0
778	GHAASBasin778	0	0	0	0	0	0
779	GHAASBasin779	0	0	0	0	0	0
781	GHAASBasin781	0	0	0	0	0	0
782	PASCAGOULA	0	0	0	0	0	0
783	Abitibi	0	0	0	0	0	0
784	GHAASBasin784	0	0	0	0	0	0
785	Indalsalven	0.253933	0.105848	0.490207	0.212486	0.51199	0.244958
786	GHAASBasin786	0.82446	0.405606	0.929788	0.466114	0.987952	0.489347
787	LIELUPE	0	0	0.0400613	0.0141749	0.0416923	0.0158399
788	GHAASBasin788	0	0	0	0	0	0
789	Ponoi	0	0	0	0	0	0
790	Sagavanirktok	0	0	0	0	0	0
791	GHAASBasin791	0	0	0	0	0	0
792	ESMERALDAS	0	0	0	0	6.51728	2.57715
793	GHAASBasin793	0	0	0	0	0	0
794	GHAASBasin794	0	0	0	0	0	0
795	GHAASBasin795	0	0	0	0	0.808247	0.658389
796	GHAASBasin796	0	0	0	0	0	0
797	GHAASBasin797	0	0	0	0	0	0
798	GHAASBasin798	0	0	0	0	0	0
799	GHAASBasin799	0	0	0	0	0	0
800	GHAASBasin800	0	0	0	0	0	0
801	GHAASBasin801	0	0	0	0	0	0
802	MANA	0	0	0	0	0	0
803	SARAMACCA	0	0	0	0	0	0
804	GHAASBasin804	0	0	0	0	0	0
805	GHAASBasin805	0	0	0	0	0	0
806	GHAASBasin806	0	0	0	0	0	0
807	TANO	0	0	0	0	0.67848	0.312489
808	GHAASBasin808	0	0	0	0	0	0
809	GHAASBasin809	0	0	0	0	0	0
810	GHAASBasin810	0	0	0	0	0	0
811	GHAASBasin811	0.0659888	0.938113	0.233945	0.0963295	0.307196	0.128852
812	SOLO	0.0121082	0.0102732	0.0647147	0.0901181	0.363288	0.166802
813	GHAASBasin813	0	0	0	0	0	0
814	GHAASBasin814	0.658195	0.14835	0	0	1.95561	0.604131
815	GHAASBasin815	0	0	0	0	1.76706	0.865898
816	AGUSAN	0	0	0	0	0	0
817	GHAASBasin817	0	0	0	0	4.26456	1.01479
818	GHAASBasin818	0.112532	0.0724384	0.585394	0.333713	0.422039	0.225952
819	GHAASBasin819	0	0	0	0	0	0
820	EMO	0.253895	0.0886716	0.13006	0.0542681	0.138386	0.0579592
821	KONKOURE	0	0	0	0	2.84321	0.94289
822	Clutha	0.57117	0.259034	0.918633	0.351557	2.8233	1.0272
823	GHAASBasin823	0	0	0	0	0	0
824	GHAASBasin824	0	0	0.0281148	0.302135	0.0269763	0.0101431
825	GHAASBasin825	0	0	0	0	0	0
826	ESCONDIDO	0	0	0	0	1.06851	0.426503
827	GHAASBasin827	0	0	0	0	0	0
828	GHAASBasin828	0.220981	0.0724944	0.238939	0.0772926	0.240396	0.0825824
829	GHAASBasin829	2.78413	1.67359	4.03444	0.992907	6.64146	1.45921
830	GHAASBasin830	0	0	0	0	0	0
831	GHAASBasin831	0	0	0.0387455	0.0189927	0.0333154	0.0166978
832	GHAASBasin832	0	0	0	0	0	0
833	Maule	0.0674402	0.0528038	0.745652	0.337547	0.874625	0.376055
834	GHAASBasin834	0	0	0	0	0	0
835	BAN PAKONG	0	0	0	0	0	0
836	LEMPA	0	0	3.69671	1.21459	3.87093	1.36051
837	GHAASBasin837	0.0438745	0.0219772	1.07108	0.588942	0.940187	0.636126
838	GHAASBasin838	0	0	0	0	1.35525	0.596876
839	Sanga-Yuryakh	0	0	0	0	0	0
840	GHAASBasin840	0	0	0	0	0	0
841	Chowan	0.107389	1.01343	0.103204	0.0574226	0.132632	0.0735028
842	GHAASBasin842	0	0	0	0	0	0
843	Shinano	0.635724	0.481918	0.848331	0.372461	0.921743	0.385169
844	GHAASBasin844	0	0	0	0	0	0
845	GHAASBasin845	0	0	0	0	0.141744	0.0471415
846	GHAASBasin846	0	0	0	0	0	0
847	GHAASBasin847	0	0	0	0	0	0
848	Prince Albert Sound	0	0	0	0	0	0
849	GHAASBasin849	0	0	0	0	0.131852	0.040157
850	GHAASBasin850	0	0	0	0	0	0
851	GHAASBasin851	0	0	0	0	0	0
852	GHAASBasin852	0	0	0	0	0	0
853	GHAASBasin853	0	0	0	0	0	0
854	GHAASBasin854	0	0	0	0	0	0
855	GHAASBasin855	0.151649	0.0556187	0.220075	0.0783578	0.233568	0.0863852
856	GHAASBasin856	0	0	0	0	0	0
857	GHAASBasin857	0	0	0.0243836	0.0169977	0.0230352	0.0160471
858	LEMRO	0	0	0	0	0	0
859	GHAASBasin859	0	0	0	0	0	0
860	GHAASBasin860	0	0	0	0	0	0
861	GHAASBasin861	0	0	0	0	0	0
862	GHAASBasin862	0.263415	0.083749	0.455483	0.0895444	0.101443	0.0250398
863	Kogaluc	0	0	0	0	0	0
864	KANAIRIKTOV	0	0	0	0	0	0
865	GHAASBasin865	2.53275	2.14175	2.50309	2.09657	4.04864	2.52711
866	Piling Bay	0	0	0	0	0	0
867	GHAASBasin867	0	0	0	0	0	0
868	GHAASBasin868	0	0	0	0	0	0
869	GHAASBasin869	0	0	0	0	0	0
870	GHAASBasin870	0	0	0	0	0	0
871	Eel	0.355942	0.0901557	0.642064	0.209039	0.810659	0.263641
872	GHAASBasin872	0	0	0	0	0	0
873	GHAASBasin873	1.01547	0.503781	1.17504	0.576669	1.1489	0.597114
874	GHAASBasin874	0	0	0.148971	0.0697363	0.142621	0.066249
875	GHAASBasin875	0	0	0.212722	0.160296	0.211992	0.156898
876	GHAASBasin876	0	0	0	0	0	0
877	GHAASBasin877	0.193431	1.22314	0.340195	0.30274	0.344214	0.155045
878	Kellett (Arctic)	0	0	0	0	0	0
879	GHAASBasin879	0	0	0	0	0	0
880	GHAASBasin880	0	0	0.0465279	0.0377011	0.0410084	0.0314573
881	Tana (Norway)	0	0	0	0	0	0
882	GHAASBasin882	0	0	0	0	0	0
883	GHAASBasin883	0	0	0.196574	0.0723378	0.41612	0.149754
884	GHAASBasin884	0.141928	1.18961	0.265114	0.0850341	0.34282	0.113205
885	GHAASBasin885	1.10595	0.468553	1.15203	0.364209	1.21631	0.405865
886	GHAASBasin886	0	0	0	0	0	0
887	GHAASBasin887	0	0	0	0	0	0
888	GHAASBasin888	0	0	0	0	0	0
889	Vachon	0	0	0	0	0	0
890	GHAASBasin890	0.486588	0.937774	0.712108	0.333239	0.719393	0.347881
891	GHAASBasin891	0	0	0.204804	0.0438119	0.37256	0.0936627
892	GHAASBasin892	0	0	0	0	0	0
893	Romaine	0	0	0	0	0	0
894	GHAASBasin894	0	0	2.28558	1.41603	2.33052	1.4297
895	GHAASBasin895	0	0	0	0	0	0
896	GHAASBasin896	0	0	0	0	0	0
897	GHAASBasin897	0	0	0.0120307	0.00465876	0.00979496	0.00376192
898	Merrimack	1.05511	0.464449	0.943228	0.438479	1.0032	0.494654
899	GHAASBasin899	0	0	0	0	0	0
900	HELLEH	0	0	0	0	0	0
901	GHAASBasin901	0	0	0	0	0	0
902	Adour	0	0	0	0	0	0
903	GHAASBasin903	0	0	0	0	0	0
904	GHAASBasin904	0	0	0	0	0	0
905	GHAASBasin905	0	0	0	0	0	0
906	Tunulic	0	0	0	0	0	0
907	Saint Augustin	0	0	0	0	0	0
908	GHAASBasin908	0	0	0	0	0	0
909	GHAASBasin909	0	0	0	0	0	0
910	GHAASBasin910	0	0	0	0	0	0
911	WAITAKI	1.24488	2.95011	1.45842	1.28347	1.72019	1.56908
912	GHAASBasin912	0.0784969	0.155621	0.0847006	0.0330756	0.0876602	0.0353472
913	CHOCTAWATCHEE	0.0573042	0.0231841	0.0344786	0.0159193	0.042747	0.0197615
914	GHAASBasin914	0	0	0	0	0	0
915	GHAASBasin915	0.303247	0.0970017	0.267771	0.0855957	0.286645	0.0985956
916	GHAASBasin916	0.766332	0.408164	0.845177	0.448055	0.914511	0.504026
917	GHAASBasin917	0	0	0	3.599e-06	0	0
918	GHAASBasin918	0	0	0	0	0	0
919	McKeand	0	0	0	0	0	0
920	GHAASBasin920	0	0	0	0	0	0
921	GHAASBasin921	0	0	0	0	0	0
922	GHAASBasin922	0	0	0	0	0	0
924	GHAASBasin924	0	0	0	0	0	0
925	GHAASBasin925	0	0	0	0	0	0
926	Gizhiga	0	0	0	0	0	0
927	Luga	0	0	0	0	0	0
928	GHAASBasin928	0	0	0	0	0	0
929	GHAASBasin929	0	0	0.494102	0.167953	0.582247	0.200789
930	GHAASBasin930	0	0	0.00903797	0.0611931	0.0107175	0.00522831
931	Wellington Bay	0	0	0	0	0	0
932	Murchison	0	0	0	0	0	0
933	KISO	3.4209	0.770199	4.48377	0.977184	6.56604	1.26177
934	GHAASBasin934	0	0	0	0	0	0
935	SALINAS	0.429375	1.38902	0.399419	0.186909	0.515756	0.258169
936	GHAASBasin936	0	0	0	0	0	0
937	GHAASBasin937	0	0	0	0	0	0
938	GHAASBasin938	0	0	0	0	0	0
939	Kolymskaya Guba	0	0	0	0	0	0
940	GHAASBasin940	0	0	0	0	0	0
941	GHAASBasin941	0	0	0	0	0	0
942	GHAASBasin942	0	0	0	0	0	0
943	GHAASBasin943	0	0	0	0	0	0
944	GHAASBasin944	0	0	0	0	0.120932	0.065242
945	GHAASBasin945	0	0	0	0	0.254722	0.0740408
946	GHAASBasin946	0	0	0.174471	0.0547547	0.417659	0.131359
947	SNOWY	0.1142	0.518558	0.123556	0.0818402	0.107259	0.0716347
948	GHAASBasin948	0	0	0	0	0	0
949	GHAASBasin949	0	0	0	0	0	0
950	GHAASBasin950	0	0	0	0	0	0
951	GHAASBasin951	0	0	0	0	0	0
952	GHAASBasin952	0.0302601	0.0217754	0.0821587	0.0498362	0.0660628	0.0524498
953	GHAASBasin953	0	0	0	0	0	0
954	COPPENAME	0	0	0	0	0	0
955	COPPENAME	0	0	0	0	0	0
956	GHAASBasin956	0	0	0	0	0	0
958	GHAASBasin958	0	0	0	0	0.140619	0.0504295
959	GHAASBasin959	0	0	0	0	0	0
960	GHAASBasin960	0	0	0	0	0	0
961	GHAASBasin961	0	0	0	0	0.552147	0.214265
962	GHAASBasin962	0	0	0	0	0.581661	0.190577
963	GHAASBasin963	0	0	0	0	0	0
964	GHAASBasin964	0.285383	0.196199	0.856429	0.561942	2.15568	0.947188
965	GHAASBasin965	0	0	0	0	0	0
966	GHAASBasin966	0.195066	0.0636911	3.10724	0.819967	2.99492	0.827116
967	GHAASBasin967	0	0	0	0	0	0
968	GHAASBasin968	0	0	0	0	0	0
969	GHAASBasin969	0	0	0	0	0	0
970	GHAASBasin970	0.0497949	0.0156347	0.0554212	0.0175768	0.0734632	0.0256354
971	GHAASBasin971	0.101986	0.0384813	0.100068	0.0330825	0.201649	0.0608028
972	GHAASBasin972	0	0	0	0	0	0
973	GHAASBasin973	0	0	0	0	0	0
974	GHAASBasin974	0	0	0	0	0	0
975	GHAASBasin975	0	0	0	0	0	0
976	GHAASBasin976	0	0	0	0	0.746369	0.195794
977	GHAASBasin977	0	0	0	0	0	0
978	GHAASBasin978	0.904555	1.11422	0.960587	1.14721	1.06297	1.4437
979	GHAASBasin979	0.0239349	0.00830836	0.0222445	0.00705049	0.0420496	0.0143459
980	GHAASBasin980	0	0	0	0	0	0
981	GHAASBasin981	0	0	0	0	0	0
982	GHAASBasin982	0.204676	0.561222	0.309338	0.690425	0.527775	0.660781
983	GHAASBasin983	0	0	0	0	0	0
984	GHAASBasin984	0	0	0	0	0	0
985	GHAASBasin985	0	0	0	0	0	0
986	GHAASBasin986	0	0	0	0	0	0
987	GHAASBasin987	0	0	3.83833	3.13451	1.7324	0.879489
988	PAMPANGA	0	0	0.155437	0.318769	0.407404	0.406247
989	GHAASBasin989	0.530276	0.120803	0.578052	0.130835	1.21778	0.312228
990	Sogre Fjord	0.060451	0.609822	0.571884	0.21632	0.584996	0.234106
991	GHAASBasin991	0	0	0	0	0	0
992	GHAASBasin992	0	0	0	0	0.048645	0.0179644
993	GHAASBasin993	0	0	0	0	0	0
994	GHAASBasin994	0	0	0	0	0	0
995	Nastapoca	0	0	0	0	0	0
996	TAMBO	0	0	0	0	0	0
997	GHAASBasin997	0	0	0	0	0	0
998	GHAASBasin998	0	0	0	0	0	0
999	GHAASBasin999	0.0428897	0.0232895	1.35135	0.873378	1.35616	0.896057
1000	GHAASBasin1000	0	0	0	0	0	0
1001	GHAASBasin1001	0	0	0	0	0	0
1002	GHAASBasin1002	0	0	0	0	0	0
1003	GHAASBasin1003	0	0	0	0	0	0
1004	GHAASBasin1004	0	0	0	0	0	0
1005	GHAASBasin1005	0	0	0	0	0	0
1006	GHAASBasin1006	0.00463238	0.00238335	0.00357207	0.00180363	0.00330675	0.00169774
1007	Owl	0	0	0	0	0	0
1008	GHAASBasin1008	0	0	0	0	0	0
1009	GHAASBasin1009	0	0	0	0	0	0
1010	GHAASBasin1010	0	0	4.34979	0.810793	5.23859	0.918983
1011	GHAASBasin1011	0	0	0	0	0.726397	0.220893
1012	GHAASBasin1012	0	0	0	0	0	0
1013	GHAASBasin1013	0	0	0	0	0	0
1014	FILYOS	0	0	0	0	0.152172	0.0453972
1015	GHAASBasin1015	0	0	0	0	0	0
1016	Meade	0	0	0	0	0	0
1017	GHAASBasin1017	0	0	0	0	0	0
1018	Bernard	0	0	0	0	0	0
1019	BULLER	0.0527609	0.0144104	0.0532255	0.0145155	0.0818954	0.0234177
1020	GHAASBasin1020	0	0	0	0	0	0
1021	AMECA	0	0	0.25048	0.137677	1.46362	0.381311
1022	GHAASBasin1022	0	0	0	0	0	0
1023	GHAASBasin1023	0	0	0.0700563	0.0445091	0.0738463	0.047051
1024	GHAASBasin1024	0	0	0	0	0	0
1025	GHAASBasin1025	0	0	0	0	0	0
1026	GHAASBasin1026	0	0	0	3.681e-06	0	0
1027	GHAASBasin1027	0	0	0	0	0	0
1028	GHAASBasin1028	0.184633	0.177511	0.151776	0.132034	0.563387	0.263301
1029	GHAASBasin1029	0	0	0	0	0	0
1030	GHAASBasin1030	0	0	0	0	0	0
1031	Ajaqutalik	0	0	0	0	0	0
1032	GHAASBasin1032	0	0	0	0	0	0
1033	GHAASBasin1033	0.164452	0.0961265	0.157313	0.0772583	0.189253	0.090577
1034	GHAASBasin1034	0	0	0	0	0	0
1035	GHAASBasin1035	0	0	0	0	0	0
1036	GHAASBasin1036	0	0	0	0	0	0
1037	GHAASBasin1037	0	0	0	0	0	0
1038	Richard Collinson Inlet	0	0	0	0	0	0
1039	ROGUE	0	0	0.58337	0.215014	0.697492	0.2696
1040	GHAASBasin1040	0	0	0	0	0	0
1041	GHAASBasin1041	0	0	0	0	0	0
1042	WAIMAKARIRI	0	0	0	0	0.229352	0.0683103
1043	GHAASBasin1043	0	0	0	0	0	0
1044	GHAASBasin1044	0	0	0	0	0	0
1045	Ishikari Gawa	0.67197	0.606039	1.1364	2.88276	1.07314	0.282109
1046	Lenivaya	0	0	0	0	0	0
1047	GHAASBasin1047	0	0	0	0	0	0
1048	GHAASBasin1048	0	0	0	0	0	0
1049	GHAASBasin1049	0	0	0	0	0	0
1050	Sondre Stromfjord	0	0	0	0	0	0
1051	GHAASBasin1051	0	0	0	0	0	0
1052	GHAASBasin1052	0	0	0	0	0	0
1053	GHAASBasin1053	0	0	0.0712261	0.0367126	0.0591076	0.0291982
1054	GHAASBasin1054	0	0	0	0	0	0
1055	GHAASBasin1055	0	0	0	0	0	0
1056	GHAASBasin1056	0	0	0	0	0	0
1057	GHAASBasin1057	0	0	0	0	0.0202592	0.00686952
1058	GHAASBasin1058	0	0	0	0	0	0
1059	GHAASBasin1059	0	0	0	0	0	0
1060	GHAASBasin1060	0	0	0	0	0	0
1061	Lord Mayor Bay	0	0	0	0	0	0
1062	GHAASBasin1062	0.0156841	0.00936756	0.0246158	0.0128769	0.0150496	0.00641106
1063	Canning	0	0	0	0	0	0
1064	GHAASBasin1064	0	0	0	0	0	0
1065	GHAASBasin1065	0	0	0	0	0	0
1066	GHAASBasin1066	0	0	0	0	0	0
1067	GHAASBasin1067	0	0	0	0	0	0
1068	SAN ANTONIO	0.223645	1.8951	0.182647	0.0769647	0.190418	0.0791252
1069	GHAASBasin1069	0	0	0	0	0	0
1070	GHAASBasin1070	0	0	0	0	0	0
1071	GHAASBasin1071	0.485394	0.116227	1.86446	0.552056	1.84669	0.538334
1072	GHAASBasin1072	0	0	0	0	0	0
1073	GHAASBasin1073	0	0	0	0	0.168358	0.0415214
1074	GHAASBasin1074	0	0	0	0	0	0
1075	GHAASBasin1075	0	0	0	0	0	0
1076	GHAASBasin1076	0.0323189	0.00836835	0.0884149	0.0286542	0.0867891	0.0288738
1077	GHAASBasin1077	0	0	0	0	0	0
1078	GHAASBasin1078	0	0	0	0	0	0
1079	GHAASBasin1079	0	0	0	0	0	0
1080	GHAASBasin1080	0	0	0.0373601	0.016446	0.100184	0.0344448
1081	GHAASBasin1081	0	0	0	0	0	0
1082	GHAASBasin1082	0	0	0	0	0	0
1083	GHAASBasin1083	0	0	0	0	0	0
1084	GHAASBasin1084	0	0	0	0	0	0
1085	GHAASBasin1085	0.207461	0.117921	0.333873	0.164199	0.335397	0.172978
1086	GHAASBasin1086	0	0	0	0	0	0
1087	Hoppner	0	0	0	0	0	0
1088	GHAASBasin1088	0	0	0	0	0	0
1089	Kellett (Beaufort)	0	0	0	0	0	0
1090	GHAASBasin1090	0.171448	0.0597673	0.20991	0.0768936	0.139846	0.086423
1091	GHAASBasin1091	0	0	2.75357	0.676126	2.30342	0.594341
1092	GHAASBasin1092	0.0248444	0.0172719	0.0253353	0.0212099	0.0313465	0.0254326
1093	GHAASBasin1093	0	0	0	0	0	0
1094	Soyana	0	0	0	0	0	0
1095	GHAASBasin1095	0.777673	0.278642	0.621841	0.21332	0.599121	0.221464
1096	GHAASBasin1096	0	0	0	0	0	0
1097	GHAASBasin1097	0	0	0	0	0	0
1098	GHAASBasin1098	0	0	0.176089	0.168877	0.179276	0.182844
1099	GHAASBasin1099	0	0	0	0	0	0
1100	GHAASBasin1100	0	0	0	0	0	0
1101	GHAASBasin1101	0.446014	0.286571	0.513114	0.333111	0.523927	0.364157
1102	GHAASBasin1102	0	0	0	0	0	0
1103	GHAASBasin1103	0.310943	0.0653133	2.02926	0.393575	2.79881	0.511139
1104	GHAASBasin1104	0	0	0.00873177	0.00439278	0.00884563	0.00393965
1105	GHAASBasin1105	0.614194	0.451995	0.747617	0.576811	0.762802	0.628599
1106	GHAASBasin1106	0	0	0	0	0	0
1107	GHAASBasin1107	0	0	0	0	0	0
1108	GHAASBasin1108	0	0	0	0	0	0
1109	GHAASBasin1109	0	0	0	0	0	0
1110	GHAASBasin1110	0	0	0	0	0	0
1111	GHAASBasin1111	0	0	0.283554	0.0704133	0.350907	0.0839858
1112	GHAASBasin1112	0	0	0	0	0	0
1113	GHAASBasin1113	0	0	0	0	0	0
1114	SOUMMAM	0	0	0.112488	0.0303701	0.140906	0.036369
1115	GHAASBasin1115	0.317308	0.102415	0.857507	0.270166	0.925183	0.289657
1116	GHAASBasin1116	0	0	0	0	0	0
1117	GHAASBasin1117	0	0	0	0	0	0
1118	GHAASBasin1118	0.0234292	0.00483486	0.0555901	0.0191076	0.112444	0.0375034
1119	Pesha	0	0	0	0	0	0
1120	GHAASBasin1120	0	0	0	0	0	0
1121	GLENELG	0	0	0	0	0	0
1122	GHAASBasin1122	0	0	0	0	0	0
1123	GHAASBasin1123	0	0	0	0	0	0
1124	GHAASBasin1124	0	0	0	0	0	0
1125	GHAASBasin1125	0	0	0	0	0	0
1126	GHAASBasin1126	0.0763622	0.0346155	0.297016	0.117309	0.364218	0.143016
1127	GHAASBasin1127	0	0	0	0	0	0
1128	GHAASBasin1128	0	0	0	0	0	0
1129	GHAASBasin1129	0	0	0	0	0	0
1130	GHAASBasin1130	0	0	0	0	0	0
1131	GHAASBasin1131	0.467498	0.154552	0.599933	0.20703	0.519497	0.190673
1132	GHAASBasin1132	0.252311	8.69579	0.506801	1.4887	0.560063	1.30488
1133	GHAASBasin1133	0	0	0	0	0	0
1134	PINIOS	0.0601319	0.0195611	0.0602641	0.0188131	0.0570886	0.0169751
1135	GHAASBasin1135	0	0	0.236466	0.0729578	0.354538	0.103443
1136	GHAASBasin1136	0.0601242	0.0260692	0.0745999	0.0283451	0.13905	0.0502956
1137	GHAASBasin1137	0	0	0	0	1.46898	0.51413
1138	Simav	0	0	0.147866	0.0436183	1.36198	0.47215
1139	GHAASBasin1139	0	0	0	0	0	0
1140	GHAASBasin1140	0	0	0	0	0	0
1141	GHAASBasin1141	0	0	0	0	0	0
1142	GHAASBasin1142	0	0	0.0482907	0.029121	0.0430007	0.0251633
1143	SEMANI/ VIJOSE	0	0	0.0333237	0.0307471	0.718169	0.373767
1144	GHAASBasin1144	0	0	0	0	0	0
1145	GHAASBasin1145	0	0	0	0	0	0
1146	Thjorsa	0	0	0.371257	0.223191	0.37045	0.221224
1147	GHAASBasin1147	0	0	0	0	0	0
1148	GHAASBasin1148	0	0	0	0	0	0
1149	Skienselva	0.587263	3.95817	0.740552	0.27642	0.792165	0.314652
1150	GHAASBasin1150	0	0	0	0	0	0
1151	GHAASBasin1151	0.721161	4.11863	0.720575	0.279932	0.777248	0.327245
1152	GHAASBasin1152	0	0	0	0	0.033443	0.0145262
1153	GHAASBasin1153	0	0	0	0	0	0
1154	GHAASBasin1154	0	0	0.353409	0.700047	0.356863	0.74879
1155	GHAASBasin1155	0	0	0	0	0	0
1156	GHAASBasin1156	0	0	0	0	0	0
1157	GHAASBasin1157	0	0	0	0	0	0
1158	GHAASBasin1158	0	0	0	0	0	0
1159	GHAASBasin1159	0	0	0	0	0	0
1160	Kola	0	0	0	0	0	0
1161	GHAASBasin1161	0.273673	0.147849	0.225587	0.122268	0.232176	0.13078
1162	GHAASBasin1162	0	0	0	0	0.226088	0.131675
1163	GHAASBasin1163	0	0	0.0122496	0.00172699	0.106185	0.0232298
1164	GHAASBasin1164	0.837666	0.793415	1.406	1.3257	1.58992	1.55021
1165	GHAASBasin1165	0	0	0	0	0	0
1166	GHAASBasin1166	0	0	0	0	0	0
1167	GHAASBasin1167	0	0	0	0	0	0
1168	SINNAMARY	0	0	2.06288	1.45995	1.86573	1.40098
1169	GHAASBasin1169	0	0	0	0	0	0
1170	PIURA	0	0	0	0	0	0
1171	GHAASBasin1171	0	0	0	0	0	0
1172	GHAASBasin1172	0.234226	0.0895943	0.212356	0.0755862	0.21665	0.0837794
1173	GHAASBasin1173	0	0	0	0	0	0
1174	ANKOBRA	0	0	0	0	0.292573	0.116225
1175	GHAASBasin1175	0	0	0	0	0	0
1176	GHAASBasin1176	0	0	0	0	0	0
1177	CUYUNI	0	0	0	0	0	0
1178	GHAASBasin1178	0	0	0.201847	0.362199	0.156964	0.375613
1179	GHAASBasin1179	0	0	0	0	0	0
1180	GHAASBasin1180	0	0	0	0	0	0
1181	GHAASBasin1181	0.00860632	0.0123136	0.0373075	0.011887	0.051564	0.0175061
1182	GHAASBasin1182	0	0	0	0	0	0
1183	GHAASBasin1183	0	0	0.0414761	0.0268845	0.0413821	0.0288539
1184	CITARUM	0.82249	0.672273	1.27228	1.28756	0.936015	1.10257
1185	Lorillard	0	0	0	0	0	0
1186	GHAASBasin1186	0	0	0	0	0	0
1187	GHAASBasin1187	0	0	0	0	0	0
1188	GHAASBasin1188	0	0	0.0500136	0.112296	0.200608	0.141088
1189	CIMANUK	0	0	0	0	2.65143	0.439095
1190	GHAASBasin1190	0	0	0	0	0	0
1191	GHAASBasin1191	0	0	0	0	0	0
1192	GHAASBasin1192	0	0	0	0	0	0
1193	GHAASBasin1193	0	0	0	0	0	0
1194	GHAASBasin1194	0	0	0	0	0	0
1195	SERAYU	0	0	0.0437816	0.0827979	0.0712439	0.0863134
1196	Buolkalakh	0	0	0	0	0	0
1197	GHAASBasin1197	0	0	0	0	0	0
1198	GHAASBasin1198	0	0	0	0	1.75104	0.52919
1199	GHAASBasin1199	0.961547	0.187365	5.5569	1.25195	2.90558	1.02041
1200	GHAASBasin1200	0	0	0	0	0.0173906	0.00796554
1201	GHAASBasin1201	0	0	0	0	0	0
1202	GHAASBasin1202	0	0	0	0	0	0
1203	GHAASBasin1203	0	0	0	0	0.0943085	0.0360415
1204	GHAASBasin1204	0	0	0	0	0	0
1205	GHAASBasin1205	0	0	0	0	0	0
1206	GHAASBasin1206	0	0	0	0	0	0
1207	GHAASBasin1207	0	0	0	0	0	0
1208	GHAASBasin1208	0	0	0	0	0	0
1209	RIONI	0.122844	0.0210484	0.160313	0.02958	1.51206	0.47413
1210	GHAASBasin1210	0	0	0	0	0	0
1211	GHAASBasin1211	0	0	0	0	0	0
1212	GHAASBasin1212	0	0	0	0	0	0
1213	VELLAR	0.0169917	0.00559704	0.0256901	0.00832788	0.0338439	0.0100288
1214	GHAASBasin1214	0	0	0	0	0	0
1215	GHAASBasin1215	0.52638	0.114531	0.519477	0.113786	0.564761	0.134179
1216	GHAASBasin1216	0	0	0	0	0	0
1217	GHAASBasin1217	0	0	0	0	0	0
1218	GHAASBasin1218	0	0	0	0	0	0
1219	GHAASBasin1219	0	0	0	0	0	0
1220	GHAASBasin1220	0	0	0	0	0	0
1221	GHAASBasin1221	0	0	0	0	0	0
1222	GHAASBasin1222	0	0	0	0	0.0204376	0.00664819
1223	GHAASBasin1223	0	0	0	0	0	0
1224	GHAASBasin1224	0	0	0	0	0	0
1225	GHAASBasin1225	0	0	0	0	0	0
1226	GHAASBasin1226	0	0	0	0	0	0
1227	GHAASBasin1227	0	0	0	0	0	0
1228	GHAASBasin1228	0	0	0	0	0	0
1229	GHAASBasin1229	0.063686	0.0410936	0.439971	0.162088	0.400646	0.149337
1230	GHAASBasin1230	0	0	0	0	0	0
1231	GHAASBasin1231	0	0	0	0	0	0
1232	GHAASBasin1232	0	0	0	0	0	0
1233	GHAASBasin1233	0	0	0	0	0	0
1234	GHAASBasin1234	0	0	0	0	0	0
1235	GHAASBasin1235	0	0	0	0	0	0
1236	UMPQUA	0.0793867	0.0186137	0.0716293	0.0164507	0.0549006	0.0111015
1237	GRANDE	0	0	0	0	0	0
1238	NERETVA	0.301421	4.6097	0.626453	0.147916	1.3819	0.433636
1239	GHAASBasin1239	0	0	0	0	0	0
1240	GHAASBasin1240	0.505751	0.252352	0.516203	0.267793	0.586202	0.311097
1241	GHAASBasin1241	0	0	0	0	0	0
1242	GHAASBasin1242	0	0	0	0	0	0
1243	GHAASBasin1243	0	0	0	0	0	0
1244	GHAASBasin1244	0	0	0	0	0	0
1245	GHAASBasin1245	0	0	0	0	0	0
1246	GHAASBasin1246	0	0	0	0	0	0
1247	GHAASBasin1247	0	0	0	0	0	0
1248	GHAASBasin1248	0	0	0	0	0	0
1249	GHAASBasin1249	0	0	0	0	0	0
1250	GHAASBasin1250	0	0	0	0	0	0
1251	GHAASBasin1251	0	0	0	0	0	0
1252	GHAASBasin1252	0	0	0.0527884	0.0142177	0.0155274	0.00734092
1253	GHAASBasin1253	0	0	0.202141	0.0729305	0.451112	0.197928
1254	AGNO	1.29204	0.260683	1.34823	0.276699	1.70147	0.408369
1255	GHAASBasin1255	0	0	0	0	0	0
1256	GHAASBasin1256	0	0	0	0	0	0
1257	MANANARA SUD	0	0	0	0	0	0
1258	GHAASBasin1258	0	0	0	0	0	0
1259	TAMBO	0	0	0	0	0	0
1261	GHAASBasin1261	3.99813	0.704113	4.32428	0.765537	4.61886	0.824409
1262	GHAASBasin1262	0	0	0	0	0	0
1263	GHAASBasin1263	0	0	0	0	0.369524	0.120854
1264	GHAASBasin1264	0	0	0.333353	0.108795	0	0
1265	GHAASBasin1265	0	0	0	0	0	0
1266	GHAASBasin1266	0	0	0	0	0	0
1267	GHAASBasin1267	0	0	0	0	0	0
1268	GHAASBasin1268	0	0	0	0	0	0
1269	GHAASBasin1269	0	0	0	0	0	0
1270	GHAASBasin1270	0	0	0	0	0	0
1271	GHAASBasin1271	0	0	0	0	0	0
1272	GHAASBasin1272	0	0	0	0	0	0
1273	GHAASBasin1273	0	0	0	0	0	0
1274	GHAASBasin1274	0	0	0	0	0	0
1275	GHAASBasin1275	0	0	0	0	0	0
1276	GHAASBasin1276	0	0	0	0	0	0
1277	GHAASBasin1277	0	0	0	0	0	0
1278	GHAASBasin1278	0.0904936	0.0546404	1.48024	0.735631	1.53276	0.789525
1279	GHAASBasin1279	0	0	0	0	0	0
1280	GHAASBasin1280	0	0	0	0	0	0
1281	GHAASBasin1281	0	0	0	0	0	0
1282	VAMSADHARA	0	0	0	0	0	0
1283	GHAASBasin1283	0.419141	0.347713	0.651748	0.416325	0.730232	0.438212
1284	GHAASBasin1284	0	0	0	0	0	0
1285	GHAASBasin1285	0	0	0	0	0	0
1286	GHAASBasin1286	0	0	0	0	0	0
1287	GHAASBasin1287	0	0	0	0	0	0
1288	GHAASBasin1288	0	0	0	0	0	0
1289	GHAASBasin1289	0	0	0	0	0	0
1290	GHAASBasin1290	0	0	0	0	0	0
1291	GHAASBasin1291	0	0	0	0	0	0
1292	GHAASBasin1292	0	0	0	0	0	0
1293	GHAASBasin1293	0	0	0	0	0.513569	0.145117
1294	GHAASBasin1294	0	0	0	0	0	0
1295	GHAASBasin1295	0.110864	0.112359	0.148691	0.111457	0.320699	0.17303
1296	GHAASBasin1296	0	0	0	0	0	0
1297	GHAASBasin1297	0	0	0	0	0	0
1298	GHAASBasin1298	0	0	0	0	0	0
1299	GHAASBasin1299	0.0880498	0.11286	0.0724095	0.0844389	0.0726736	0.0865631
1300	GHAASBasin1300	0	0	0	0	0	0
1301	GHAASBasin1301	0.0162815	0.0107275	0.227585	0.113828	0.121012	0.0858416
1302	GHAASBasin1302	0	0	0	0	0	0
1303	GHAASBasin1303	0	0	0	0	0	0
1304	GHAASBasin1304	0	0	0	0	0	0
1305	GHAASBasin1305	0	0	0	0	0	0
1306	GHAASBasin1306	0	0	0	0	0	0
1307	GHAASBasin1307	0	0	0	0	0	0
1308	GHAASBasin1308	0	0	0	0	0	0
1309	GHAASBasin1309	0	0	0	0	0	0
1310	VENTA	0	0	0	0	0	0
1311	GHAASBasin1311	0	0	0	0	0	0
1312	GHAASBasin1312	0	0	0	0	0	0
1313	GHAASBasin1313	0.280609	0.0330421	0.212918	0.0259214	0.385581	0.0796596
1314	GHAASBasin1314	0	0	0	0	0	0
1315	GHAASBasin1315	0	0	0	0	0	0
1316	GHAASBasin1316	0	0	0	0	0	0
1317	GHAASBasin1317	0	0	0	0	0	0
1318	GHAASBasin1318	0	0	0	0	0	0
1319	Indiga	0	0	0	0	0	0
1320	GHAASBasin1320	0.561064	0.223776	0.555439	0.221072	0.558793	0.23645
1321	GHAASBasin1321	0	0	0	0	0	0
1322	GHAASBasin1322	0	0	0	0	0	0
1323	GHAASBasin1323	0	0	0	0	0	0
1324	GHAASBasin1324	0	0	0	0	0	0
1325	GHAASBasin1325	0	0	0	0	0	0
1326	Ahtavanjoki	0	0	0	0	0	0
1327	GHAASBasin1327	0	0	0	0	0	0
1328	GHAASBasin1328	0	0	0	0	0	0
1329	GHAASBasin1329	0	0	0	0	0	0
1330	GHAASBasin1330	0	0	0	0	0	0
1331	GHAASBasin1331	0	0	0	0	0	0
1332	GHAASBasin1332	0	0	0	0	0	0
1333	GHAASBasin1333	0	0	0	0	0	0
1334	GHAASBasin1334	0	0	0	0	0	0
1335	GHAASBasin1335	0	0	0	0	0	0
1336	GHAASBasin1336	0	0	0	0	0	0
1337	GHAASBasin1337	0.0209052	0.00575965	0.0218856	0.00543763	0.0216889	0.0061957
1338	GHAASBasin1338	0.14228	0.0934786	0.259901	0.143315	0.362866	0.178319
1339	GHAASBasin1339	0	0	0	0	0	0
1340	GHAASBasin1340	0	0	0	0	0	0
1341	GHAASBasin1341	0	0	0	0	0	0
1342	GHAASBasin1342	0	0	0	0	0	0
1343	GHAASBasin1343	0	0	0	0	0	0
1344	GHAASBasin1344	0	0	0	0	0	0
1345	GHAASBasin1345	0.110593	0.0929639	0.0753609	0.0686409	0.0748576	0.0709902
1346	GHAASBasin1346	0	0	0	0	0	0
1347	GHAASBasin1347	0	0	0	0	0	0
1348	Olfusa	0	0	0	0	0	0
1349	GHAASBasin1349	0	0	0	0	0	0
1350	GHAASBasin1350	0	0	0	0	0	0
1351	GHAASBasin1351	0	0	0	0	0	0
1352	GHAASBasin1352	0	0	0	0	0	0
1353	GHAASBasin1353	0	0	0	0	0	0
1354	GHAASBasin1354	0	0	0	0	0	0
1355	GHAASBasin1355	0	0	0	0	0	0
1356	ESCAMBIA	0.0276151	0.0126603	0.0264447	0.012409	0.0448279	0.0189659
1357	ESCAMBIA	0	0	0	0	0	0
1358	GHAASBasin1358	0	0	0	0	0	0
1359	GHAASBasin1359	0	0	0	0	0	0
1360	GHAASBasin1360	0	0	0	0	0	0
1361	GHAASBasin1361	0	0	0	0	0	0
1362	GHAASBasin1362	0	0	0	0	0	0
1363	GHAASBasin1363	0	0	0	0	0	0
1364	GHAASBasin1364	0.700867	0.217265	0.707625	0.217185	0.699028	0.22825
1365	GHAASBasin1365	0	0	0	0	0	0
1366	GHAASBasin1366	0	0	0	0	0	0
1367	GHAASBasin1367	0	0	0	0	0	0
1368	GHAASBasin1368	0	0	0	0	0	0
1369	GHAASBasin1369	0	0	0	0	0	0
1370	GHAASBasin1370	0	0	0	0	0	0
1371	GHAASBasin1371	0	0	0	0	0	0
1372	GHAASBasin1372	0	0	0	0	0	0
1373	GHAASBasin1373	0	0	0	0	0	0
1374	GHAASBasin1374	0	0	0	0	1.94995	1.52198
1375	GHAASBasin1375	0	0	0	0	0.464902	0.549601
1376	GHAASBasin1376	0	0	0	0	0	0
1377	GHAASBasin1377	0	0	0	0	0	0
1378	GHAASBasin1378	0	0	0.0240972	0.0120057	0.0208282	0.00912474
1379	GHAASBasin1379	0	0	0	0	0	0
1380	GHAASBasin1380	0	0	0	0	0	0
1381	GHAASBasin1381	0.804169	0.205318	0.89722	0.221459	0.926184	0.241317
1382	GHAASBasin1382	0.0724182	0.0247069	0.104849	0.0369088	0.0825271	0.0316592
1383	GHAASBasin1383	0	0	0	0	0	0
1384	GHAASBasin1384	0	0	0	0	0	0
1385	GHAASBasin1385	3.54912	1.1018	3.3198	1.00305	2.74004	0.838619
1386	GHAASBasin1386	0.058925	0.0402201	0.0579589	0.0437487	0.0507923	0.0477905
1387	GHAASBasin1387	0.115874	0.340693	0.162765	0.132774	0.164392	0.14452
1388	GHAASBasin1388	0	0	0	0	0	0
1389	GHAASBasin1389	0	0	0	0	0	0
1390	GHAASBasin1390	0.710587	0.5331	1.50003	0.413672	0.832636	0.268578
1391	GHAASBasin1391	0	0	0	0	0	0
1392	GHAASBasin1392	0	0	0	0	0	0
1393	GHAASBasin1393	0	0	0	0	0	0
1394	YODO	0.653598	0.165285	13.2812	2.36934	12.6321	2.31998
1395	GHAASBasin1395	0.221516	0.10448	0.270928	0.126161	0.353424	0.170537
1396	GHAASBasin1396	0.0192491	0.00519924	0.111704	0.0358831	0.0924946	0.0333885
1397	GHAASBasin1397	0	0	0	0	0	0
1398	NEUSE	0	0	0	0	0	0
1399	NEUSE	0	0	0.296794	0.295765	0.332614	0.335832
1400	NEUSE	0	0	0	0	0	0
1401	TENRYU	1.7524	0.87831	2.35017	0.463727	2.19432	0.452842
1402	GHAASBasin1402	0	0	0	0	0	0
1403	GHAASBasin1403	0.121361	0.029941	0.27551	0.0903282	0.237436	0.0796375
1404	GHAASBasin1404	0	0	0	0	0	0
1405	GHAASBasin1405	0	0	0	0	0	0
1406	GHAASBasin1406	0	0	0	0	0	0
1407	GHAASBasin1407	0	0	0	0	0	0
1408	GHAASBasin1408	0	0	0	0	0	0
1409	GHAASBasin1409	0	0	0	0	0	0
1410	GHAASBasin1410	0	0	0	0	0	0
1411	GHAASBasin1411	0	0	0	0	0	0
1412	GHAASBasin1412	0.124709	0.0505339	1.26888	0.401787	1.35426	0.427811
1413	GHAASBasin1413	0	0	0	0	0	0
1414	GHAASBasin1414	2.32265	3.57863	3.94597	0.779928	3.5504	0.694963
1415	GHAASBasin1415	0	0	0	0	0	0
1416	GHAASBasin1416	0	0	0	0	0	0
1417	GHAASBasin1417	0	0	0	0	0	0
1418	GHAASBasin1418	0	0	0.0469128	0.0155479	0.101998	0.0250743
1419	GHAASBasin1419	0.198304	0.0409159	0.283278	0.0645261	0.4038	0.0798952
1420	GHAASBasin1420	0	0	0.859262	0.124713	1.10799	0.166312
1421	GHAASBasin1421	0	0	0	0	0	0
1422	GHAASBasin1422	0	0	0.046737	0.0164856	0.0438909	0.0157431
1423	GHAASBasin1423	0	0	0	0	0.312607	0.0719841
1424	GHAASBasin1424	0	0	0	0	0	0
1425	GHAASBasin1425	0	0	0	0	0	0
1426	GHAASBasin1426	0	0	0	0	0	0
1427	GHAASBasin1427	0	0	0	0	0	0
1428	Uele	0	0	0	0	0	0
1429	GHAASBasin1429	0.222363	0.0718676	0.214793	0.0679825	0.235647	0.0765727
1430	GHAASBasin1430	0	0	0	0	0	0
1431	GHAASBasin1431	0.135007	0.043935	0.210646	0.0718333	0.204528	0.0709654
1432	GHAASBasin1432	0	0	0	0	0	0
1433	GHAASBasin1433	0	0	0	0	0	0
1434	GHAASBasin1434	0.025281	0.00860013	0.0187862	0.00671554	0.0196273	0.00735677
1435	GHAASBasin1435	0.158759	0.899185	0.352502	0.193797	0.346793	0.190285
1436	GHAASBasin1436	0	0	0	0	0	0
1437	GHAASBasin1437	0	0	0.326317	0.165127	0.465517	0.16342
1438	GHAASBasin1438	0	0	0	0	0	0
1439	GHAASBasin1439	0.0405741	0.0144011	0.130918	0.0592292	0.145669	0.063559
1440	GHAASBasin1440	0	0	0	0	0	0
1441	MOGAMI	0.917423	0.183432	1.1885	0.254393	1.88859	0.346044
1442	GHAASBasin1442	0.0480639	0.0194447	0.0978737	0.0243604	0.205028	0.0533023
1443	GHAASBasin1443	0	0	0.0982288	0.0477221	0.0988467	0.05014
1444	GHAASBasin1444	0	0	0	0	0	0
1445	GHAASBasin1445	0	0	0	0	0	0
1446	GHAASBasin1446	0	0	0	0	0	0
1447	GHAASBasin1447	0	0	0	0	0	0
1448	GHAASBasin1448	0	0	0	0	0	0
1449	GHAASBasin1449	0.00552867	0.00258397	0.00660934	0.00310932	0.00647931	0.00315031
1450	GHAASBasin1450	0	0	0	0	0	0
1451	GHAASBasin1451	0	0	0	0	0	0
1452	KITAKAMI	1.50675	0.589953	0.482859	0.124817	0.607048	0.162863
1453	GHAASBasin1453	0	0	0	0	0	0
1454	GHAASBasin1454	0	0	0	0	0	0
1455	GHAASBasin1455	0.59263	0.238558	0.497503	0.21343	0.526697	0.233842
1456	GHAASBasin1456	0.287778	0.195026	0.242281	0.0768999	0.221259	0.0744703
1457	TURIA	0	0.0228166	1.44821	0.245206	1.58613	0.249689
1458	GHAASBasin1458	0	0	0	0	0	0
1459	DALING	0.0204303	0.0104447	0.0157497	0.00674353	0.0192431	0.00728514
1460	GHAASBasin1460	0.00551867	0.00223165	0.986649	0.344038	1.20655	0.420653
1461	GHAASBasin1461	0	0	0	0	0	0
1462	GHAASBasin1462	0.67	0.362155	0.928901	0.454342	1.24321	0.583589
1463	GHAASBasin1463	0.0641165	0.0329285	0.123041	0.0524343	0.673573	0.356337
1464	GHAASBasin1464	0.00297656	0.00143719	0.00296518	0.00143033	0.682052	0.202485
1465	GHAASBasin1465	0	0	0	0	0	0
1466	GHAASBasin1466	0	0	0	0	0	0
1467	GHAASBasin1467	0	0	0	0	0	0
1468	GHAASBasin1468	0	0	0	0	0	0
1469	GHAASBasin1469	0	0	0.030468	0.0280123	0.0305864	0.0183852
1470	GHAASBasin1470	0	0	0	0	0	0
1471	GHAASBasin1471	0	0	0	0	0.0587797	0.0279721
1472	GHAASBasin1472	0	0	0.409426	0.209645	0.420939	0.14147
1473	GHAASBasin1473	0	0	0	0	0	0
1474	GHAASBasin1474	0	0	0	0	0	0
1475	GHAASBasin1475	0	0	0	0	0	0
1476	LLOBREGAT	0.126132	0.0365123	0.318614	0.101326	0.250316	0.0840043
1477	GHAASBasin1477	0.0287617	0.0111758	0.103675	0.0438515	0.103584	0.0461458
1478	GHAASBasin1478	0.1763	0.0442357	0.191904	0.0561958	0.194844	0.0584539
1479	GHAASBasin1479	0.0463806	0.0191053	0.0525989	0.0217119	0.0526423	0.0228385
1480	GHAASBasin1480	0	0	0	0	0	0
1481	GHAASBasin1481	0	0	0	0	0	0
1482	GHAASBasin1482	0.371079	0.183155	0.309007	0.170213	0.318285	0.183833
1483	ROGUE	0	0	0.21078	0.0566621	0.24971	0.0699244
1484	GREY	0	0	0	0	0	0
1485	WAIAU	0	0	0	0	0	0
1486	GHAASBasin1486	0	0	0	0	0	0
1487	GHAASBasin1487	0	0	0	0	0	0
1488	VORONYA	1.70375	0.617793	2.32048	0.818993	2.45545	0.941341
1489	GHAASBasin1489	0	0	0	0	0	0
1490	TOKACHI	0.0914029	0.161434	0.39245	0.125472	0.396226	0.125928
1491	GHAASBasin1491	0	0	0	0	0	0
1492	KODORI	0	0	0.23972	0.27598	0.386443	0.478728
1493	GHAASBasin1493	0	0	0	0	0	0
1494	TOKACHI	0.154532	0.0660149	0.160633	0.0688384	0.163139	0.0740946
1495	GHAASBasin1495	0	0	0	0	0	0
1496	GHAASBasin1496	0	0	0	0	0	0
1497	GHAASBasin1497	0	0	0	0	0	0
1498	GHAASBasin1498	0	0	0	0	0	0
1499	GHAASBasin1499	0	0	0	0	0	0
1500	GHAASBasin1500	0	0	0	0	0	0
1501	GHAASBasin1501	0	0	0	0	0	0
1502	GHAASBasin1502	0	0	0	0	0	0
1503	GHAASBasin1503	0.564363	0.336244	0.555472	0.288203	0.587065	0.319407
1504	GHAASBasin1504	0	0	0	0	0	0
1505	GHAASBasin1505	0	0	0	0	0	0
1506	GHAASBasin1506	0	0	0	0	0	0
1507	GHAASBasin1507	0	0	0	0	0	0
1508	GHAASBasin1508	0	0	0	0	0	0
1509	GHAASBasin1509	0	0	0	0	0	0
1510	TESHIO	0.0860598	0.0513965	0.101257	0.058643	0.102241	0.0619563
1512	GHAASBasin1512	0	0	0	0	0	0
1513	GHAASBasin1513	0	0	0.0438976	0.0229449	0.0450074	0.024562
1514	GHAASBasin1514	0	0	0	0	0	0
1515	GHAASBasin1515	0	0	0	0	0	0
1516	GHAASBasin1516	0	0	0	0	0	0
1517	GHAASBasin1517	0	0	0	0	0	0
1518	GHAASBasin1518	0	0	0	0	0	0
1519	GHAASBasin1519	0	0	0	0	0	0
1520	ADIGE	0	0	0	0	0	0
1521	GHAASBasin1521	0	0	3.14875	0.617497	3.18799	0.644363
1522	GHAASBasin1522	0	0	0.362339	0.141006	0.385862	0.053383
1523	GHAASBasin1523	0	0	0	0	0	0
1524	GHAASBasin1524	0	0	0	0	0	0
1525	GHAASBasin1525	0	0	0	0	0	0
1526	GHAASBasin1526	0	0	0	0	0	0
1527	GHAASBasin1527	0	0	0	0	0	0
1528	GHAASBasin1528	0	0	0	0	0	0
1529	GHAASBasin1529	0	0	0	0	0	0
1530	GHAASBasin1530	0.209338	0.689947	0.327013	0.146518	0.343718	0.16375
1531	GHAASBasin1531	0	0	0	0	0	0
1532	GHAASBasin1532	0.116133	2.75767	0.223578	0.600953	0.228498	0.290408
1533	GHAASBasin1533	0.236646	0.0899136	0.247093	0.0783637	0.20327	0.0720763
1534	GHAASBasin1534	0	0	0.0245826	2.1342	0.0248776	0.0116428
1535	GHAASBasin1535	0	0	0	0	0	0
1536	GHAASBasin1536	0	0	0	0	0	0
1537	GHAASBasin1537	0	0	0	0	0	0
1538	GHAASBasin1538	0	0	0	0	0	0
1539	GHAASBasin1539	0	0	0	0	0	0
1540	GHAASBasin1540	0	0	0	0	0	0
1541	GHAASBasin1541	0	0	0	0	0	0
1542	GHAASBasin1542	0	0	0	0	0	0
1543	GHAASBasin1543	0	0	0	0	0	0
1544	GHAASBasin1544	0	0	0	0	0	0
1545	GHAASBasin1545	0	0	0	0	0	0
1546	GHAASBasin1546	0.586487	0.902958	0.629624	0.97656	0.636328	1.0142
1547	GHAASBasin1547	0	0	0	0	0	0
1548	GHAASBasin1548	0	0	0	0	0	0
1549	GHAASBasin1549	0	0	0	0	0	0
1550	GHAASBasin1550	0	0	0	0	0	0
1551	GHAASBasin1551	0	0	0	0	2.14321	0.836274
1552	GHAASBasin1552	0	0	0	0	0	0
1553	GHAASBasin1553	0	0	0.557761	0.179133	0.58531	0.196134
1554	GHAASBasin1554	0	0	0	0	0	0
1555	GHAASBasin1555	0	0	0	0	0	0
1556	GHAASBasin1556	0	0	0	0	0	0
1557	GHAASBasin1557	0	0	0	0	0	0
1558	GHAASBasin1558	0	0	0	0	0	0
1559	GHAASBasin1559	0	0	0	0	0	0
1560	GHAASBasin1560	0.0326924	0.0168888	0.121828	0.0468607	0.21	0.077267
1561	GHAASBasin1561	0	0	0	0	0	0
1562	GHAASBasin1562	0	0	0	0	0	0
1563	GHAASBasin1563	0	0	0	0	0	0
1564	GHAASBasin1564	0	0	0	0	0	0
1565	GHAASBasin1565	0	0	0	0	0	0
1566	GHAASBasin1566	0	0	0	0	0	0
1567	GHAASBasin1567	0	0	0	0	0	0
1568	GHAASBasin1568	0	0	0	0	0	0
1569	GHAASBasin1569	0	0	0	0	0	0
1570	GHAASBasin1570	0	0	0	0	0	0
1571	GHAASBasin1571	0	0	0	0	0	0
1572	GHAASBasin1572	0	0	0	0	0	0
1573	GHAASBasin1573	0	0	0	0	0	0
1574	GHAASBasin1574	0	0	0	0	0	0
1575	GHAASBasin1575	0	0	0	0	0	0
1576	GHAASBasin1576	0	0	0	0	0	0
1577	GHAASBasin1577	0	0	0	0	0	0
1578	GHAASBasin1578	0	0	0	0	0	0
1579	GHAASBasin1579	0	0	0	0	0	0
1580	GHAASBasin1580	0	0	0	0	0	0
1581	GHAASBasin1581	0	0	0	0	0.0833158	0.025434
1582	GHAASBasin1582	0	0	0	0	0	0
1583	GHAASBasin1583	0	0	0	0	0	0
1584	GHAASBasin1584	0	0	0	0	0	0
1585	GHAASBasin1585	0	0	0	0	0	0
1586	GHAASBasin1586	0	0	0	0	0	0
1587	GHAASBasin1587	0	0	0	0	0	0
1588	GHAASBasin1588	0	0	0	0	0	0
1589	GHAASBasin1589	0	0	0	0	0	0
1590	GHAASBasin1590	0	0	0	0	0.52249	0.208931
1591	GHAASBasin1591	0	0	0	0	0	0
1592	GHAASBasin1592	0	0	0	0	0	0
1593	GHAASBasin1593	0	0	0	0	0	0
1594	GHAASBasin1594	0	0	0	0	0	0
1595	GHAASBasin1595	0	0	0	0	0	0
1596	GHAASBasin1596	0.0262257	0.0183288	0.0362081	0.0257074	0.0792535	0.0414978
1597	GHAASBasin1597	0	0	0	0	0	0
1598	GHAASBasin1598	0	0	0	0	0	0
1599	GHAASBasin1599	0.316848	0.199045	0.337022	0.208833	0.360967	0.22627
1600	GHAASBasin1600	0	0	0	0	0	0
1601	GHAASBasin1601	0	0	0	0	0	0
1602	APPROUAGUE	0	0	0	0	0	0
1603	GHAASBasin1603	0	0	0	0	0	0
1604	GHAASBasin1604	0	0	0	0	0	0
1605	GHAASBasin1605	0	0	0	0	0	0
1606	WOURI	0	0	0	0	0	0
1607	GHAASBasin1607	0	0	0	0	0.329158	0.107019
1608	GHAASBasin1608	0	0	0	0	0	0
1609	GHAASBasin1609	0	0	0	0	0	0
1610	GHAASBasin1610	0	0	0	0	0	0
1611	GHAASBasin1611	0	0	0	0	0.792522	0.389621
1612	GHAASBasin1612	0	0	0	0	0	0
1613	GHAASBasin1613	0	0	0	0	0	0
1614	GHAASBasin1614	0	0	0	0	0	0
1615	GHAASBasin1615	0	0	0	0	0	0
1616	GHAASBasin1616	0	0	0	0	0	0
1617	GHAASBasin1617	0	0	0	0	0	0
1618	GHAASBasin1618	0	0	0	0	0	0
1619	GHAASBasin1619	0	0	0	0	0	0
1620	GHAASBasin1620	0	0	0	0	0	0
1621	GHAASBasin1621	0	0	0	0	0	0
1622	GHAASBasin1622	0	0	0	0	0	0
1623	KELANTAN	0	0	0	0	0	0
1624	GHAASBasin1624	0	0	0	0	0	0
1625	GHAASBasin1625	0.0785524	0.0816866	0.577991	0.377405	0.739997	0.522506
1626	GHAASBasin1626	0	0	0	0	0	0
1627	GHAASBasin1627	0	0	0.659465	0.249338	1.08187	0.402189
1628	GHAASBasin1628	0	0	0	0	0	0
1629	GHAASBasin1629	0	0	0	0	0	0
1630	GHAASBasin1630	0	0	0.178782	0.053895	0.67263	0.245029
1631	GHAASBasin1631	0	0	0	0	0	0
1632	GHAASBasin1632	0.0382522	9.39229	0.0603593	0.0522244	0.087125	0.0632809
1633	GHAASBasin1633	0	0	0.51355	0.163626	0.515179	0.189532
1634	GHAASBasin1634	0	0	0	0	0	0
1635	GHAASBasin1635	0	0	0	0	0	0
1636	GHAASBasin1636	0	0	0	0	0.744293	0.107081
1637	GHAASBasin1637	0	0	0	0	2.45928	0.741648
1638	GHAASBasin1638	0	0	0	0	0	0
1639	GHAASBasin1639	0	0	0	0	0	0
1640	GHAASBasin1640	0	0	0	0	0	0
1641	GHAASBasin1641	0	0	0	0	0	0
1642	GHAASBasin1642	0.403217	0.201761	0.520944	0.256502	0.587666	0.270948
1643	GHAASBasin1643	0	0	1.23622	0.155447	0.575689	0.111813
1644	GHAASBasin1644	0	0	2.32682	0.316252	1.83873	0.300214
1645	GHAASBasin1645	0	0	0	0	0	0
1646	GHAASBasin1646	0	0	0	0	0	0
1647	GHAASBasin1647	0	0	0	0	0	0
1648	GHAASBasin1648	0	0	0	0	0	0
1649	GHAASBasin1649	0	0	0	0	0	0
1650	GHAASBasin1650	0	0	0	0	0	0
1651	GHAASBasin1651	0	0	0	0	0	0
1652	GHAASBasin1652	0	0	0	0	0	0
1653	GHAASBasin1653	0	0	0	0	0	0
1654	GHAASBasin1654	0	0	0	0	0	0
1655	GHAASBasin1655	0	0	0	0	0	0
1656	GHAASBasin1656	0	0	0	0	0	0
1657	GHAASBasin1657	0	0	0	0	0	0
1658	GHAASBasin1658	0	0	0	0	0	0
1659	GHAASBasin1659	0	0	0	0	0	0
1660	GHAASBasin1660	0	0	0.0269488	0.0331946	0.0436882	0.0337201
1661	GHAASBasin1661	0	0	0	0	0	0
1662	GHAASBasin1662	0	0	0	0	0	0
1663	GHAASBasin1663	0	0	0	0	0	0
1664	GHAASBasin1664	0	0	0	0	0	0
1665	GHAASBasin1665	0	0	0.220599	1.5607	0.264256	1.50934
1666	MUSA	0	0	0	0	0	0
1667	GHAASBasin1667	0	0	0	0	0	0
1668	GHAASBasin1668	0	0	0	0	0	0
1669	GHAASBasin1669	0	0	0	0	0	0
1670	GHAASBasin1670	0.0559216	0.0172496	0.0615772	0.0198571	0.0598412	0.0209826
1671	GHAASBasin1671	0	0	0	0	0	0
1672	GHAASBasin1672	0	0	0	0	0	0
1673	GHAASBasin1673	0	0	0	0	0	0
1674	GHAASBasin1674	0.274886	0.0623285	0.286695	0.0653029	0.451798	0.121957
1675	GHAASBasin1675	0	0	0	0	0	0
1676	GHAASBasin1676	0	0	0	0	0	0
1677	GHAASBasin1677	0	0	0	0	0	0
1678	GHAASBasin1678	0	0	0	0	0	0
1679	GHAASBasin1679	0	0	0	0	0	0
1680	GHAASBasin1680	0.187712	0.0734311	0.476155	0.20528	0.595893	0.211723
1681	GHAASBasin1681	0	0	0	0	0	0
1682	GHAASBasin1682	0	0	0	0	0	0
1683	GHAASBasin1683	0	0	0	0	0	0
1684	GHAASBasin1684	0	0	0	0	0	0
1685	GHAASBasin1685	0	0	0	0	0	0
1686	GHAASBasin1686	0.212359	0.106324	0.230606	0.109783	0.219665	0.108077
1687	GHAASBasin1687	0	0	0	0	0	0
1688	GHAASBasin1688	0	0	0	0	0	0
1689	GHAASBasin1689	0	0	0	0	0	0
1690	GHAASBasin1690	0	0	0	0	0	0
1691	GHAASBasin1691	0	0	0	0	0	0
1692	GHAASBasin1692	0	0	0	0	0	0
1693	GHAASBasin1693	0	0	0	0	0.098928	0.0570202
1694	GHAASBasin1694	0	0	0	0	0	0
1695	GHAASBasin1695	0	0	0	0	0	0
1696	GHAASBasin1696	0	0	0	0	0	0
1697	GHAASBasin1697	0	0	0	0	0	0
1698	GHAASBasin1698	0	0	0.0180412	0.00881225	0.115016	0.0575892
1699	GHAASBasin1699	0.416248	0.157096	1.98433	0.651446	1.98655	0.684646
1700	GHAASBasin1700	0	0	0	0	0	0
1701	GHAASBasin1701	0	0	0	0	0	0
1702	GHAASBasin1702	0	0	0	0	0	0
1703	GHAASBasin1703	0	0	0	0	0	0
1704	GHAASBasin1704	0	0	0	0	0	0
1705	GHAASBasin1705	0	0	0	0	0.063158	0.0206112
1706	GHAASBasin1706	0	0	0.33812	0.179062	1.68195	0.736024
1707	GHAASBasin1707	0	0	0	0	0	0
1708	GHAASBasin1708	0	0	0	0	0	0
1709	GHAASBasin1709	0	0	0	0	0	0
1710	GHAASBasin1710	0	0	0	0	0	0
1711	GHAASBasin1711	0	0	0	0	0	0
1712	GHAASBasin1712	0	0	0	0	0	0
1713	GHAASBasin1713	0	0	0.2297	0.112473	0.238883	0.122437
1714	GHAASBasin1714	0.508498	0.257686	0.497	0.249994	0.541417	0.27953
1715	GHAASBasin1715	0	0	0	0	0	0
1716	GHAASBasin1716	0	0	0	0	0	0
1717	GHAASBasin1717	0	0	0	0	0	0
1718	GHAASBasin1718	0	0	0	0	0.255199	0.0728967
1719	GHAASBasin1719	0	0	0	0	0	0
1720	GHAASBasin1720	0	0	0	0	0	0
1721	GHAASBasin1721	0	0	0	0	0	0
1722	GHAASBasin1722	0	0	0	0	0	0
1723	GHAASBasin1723	0	0	0	0	0	0
1724	GHAASBasin1724	0	0	0	0	0	0
1725	GHAASBasin1725	0	0	0	0	0	0
1726	GHAASBasin1726	0	0	0	0	0	0
1727	GHAASBasin1727	0	0	0	0	0	0
1728	GHAASBasin1728	0	0	0	0	0	0
1729	GHAASBasin1729	0	0	0	0	0	0
1730	GHAASBasin1730	0	0	0	0	0	0
1731	GHAASBasin1731	0	0	0	0	0.0104529	0.00379092
1732	GHAASBasin1732	0	0	0	0	0	0
1733	GHAASBasin1733	0	0	0	0	0	0
1734	GHAASBasin1734	0	0	0	0	0	0
1735	GHAASBasin1735	0	0	0	0	0	0
1736	GHAASBasin1736	0	0	0	0	0	0
1737	GHAASBasin1737	0	0	0	0	0	0
1738	GHAASBasin1738	0	0	0	0	0	0
1739	GHAASBasin1739	0	0	0	0	0	0
1740	GHAASBasin1740	0	0	0	0	0	0
1741	GHAASBasin1741	0	0	0	0	0	0
1742	GHAASBasin1742	0	0	0	0	0	0
1743	GHAASBasin1743	0	0	0	0	0	0
1744	GHAASBasin1744	0	0	0	0	0	0
1745	GHAASBasin1745	0	0	0	0	0	0
1746	GHAASBasin1746	0	0	0	0	0	0
1747	GHAASBasin1747	0	0	0	0	0	0
1748	GHAASBasin1748	0	0	0	0	0	0
1749	GHAASBasin1749	0	0	0	0	0	0
1750	GRANDE	0	0	0	0	0	0
1751	GHAASBasin1751	0	0	0	0	0	0
1752	GUNDALAKAMMA	0	0	0	0	0	0
1753	GHAASBasin1753	0	0	0	0	0	0
1754	GHAASBasin1754	0	0	0	0	0	0
1755	GHAASBasin1755	0	0	0	0	0	0
1756	GHAASBasin1756	0	0	0	0	0	0
1757	GHAASBasin1757	0	0	0	0	0	0
1758	GHAASBasin1758	0	0	0	0	0	0
1759	GHAASBasin1759	0	0	0	0	0	0
1760	GHAASBasin1760	0	0	0	0	0	0
1761	GHAASBasin1761	0	0	0	0	0	0
1762	GHAASBasin1762	0	0	0	0	0	0
1763	GHAASBasin1763	0	0	0	0	0	0
1764	GHAASBasin1764	0	0	0	0	0	0
1765	GHAASBasin1765	0	0	0	0	0	0
1766	GHAASBasin1766	0	0	0	0	0	0
1767	GHAASBasin1767	0	0	0	0	0	0
1768	GHAASBasin1768	0	0	0	0	0	0
1769	GHAASBasin1769	0	0	0	0	0	0
1770	GHAASBasin1770	0	0	0	0	0	0
1771	GHAASBasin1771	0.0526897	0.0317772	0.611027	0.142051	0.131572	0.0637878
1772	GHAASBasin1772	0	0	0	0	0	0
1773	GHAASBasin1773	0	0	0	0	0	0
1774	GHAASBasin1774	0	0	0	0	0	0
1775	GHAASBasin1775	0.211988	0.29468	0.241141	0.327448	0.257791	0.370168
1776	GHAASBasin1776	0	0	0	0	0	0
1777	GHAASBasin1777	0	0	0	0	0	0
1778	GHAASBasin1778	0	0	0	0	0	0
1779	GHAASBasin1779	0	0	0	0	0	0
1780	GHAASBasin1780	0	0	0	0	0	0
1781	GHAASBasin1781	0	0	0	0	0	0
1782	GHAASBasin1782	0	0	0	0	0	0
1783	GHAASBasin1783	0	0	0	0	0	0
1784	GHAASBasin1784	0	0	0	0	0	0
1785	GHAASBasin1785	0	0	0	0	0	0
1786	GHAASBasin1786	0	0	0	0	0	0
1787	GHAASBasin1787	0.0057792	0.00119283	0.523132	0.092899	0.551805	0.132211
1788	GHAASBasin1788	0.0908415	0.106078	0.0800508	0.0924137	0.076472	0.09081
1789	GHAASBasin1789	0	0	0	0	0	0
1790	GHAASBasin1790	0.374103	0.397341	0.369522	0.388622	0.338066	0.353088
1791	GHAASBasin1791	0	0	0	0	0	0
1792	GHAASBasin1792	0	0	0	0	0	0
1793	GHAASBasin1793	0	0	0.155339	0.0805106	0.641591	0.158883
1794	ABRA	0	0	0	0	0	0
1795	GHAASBasin1795	0	0	0	0	0	0
1796	GHAASBasin1796	0	0	0	0	0	0
1797	GHAASBasin1797	0	0	0	0	0	0
1798	GHAASBasin1798	0.0397702	0.0340468	0.0378175	0.0300776	0.0519066	0.0343396
1799	GHAASBasin1799	0	0	0	0	0	0
1800	GHAASBasin1800	0.371492	0.141394	0.452718	0.168581	0.987112	0.355429
1801	GHAASBasin1801	0	0	0.937759	0.336059	4.07873	0.772714
1802	GHAASBasin1802	0	0	0	0	0	0
1803	GHAASBasin1803	0	0	0	0	0	0
1804	GHAASBasin1804	0	0	0	0	0	0
1805	GHAASBasin1805	0	0	0	0	0	0
1806	GHAASBasin1806	0.0928176	0.035596	0.449626	0.161187	0.472155	0.168344
1807	GHAASBasin1807	0.18797	0.106621	0.376912	0.166145	0.388669	0.168544
1808	GHAASBasin1808	0	0	0	0	0	0
1809	GHAASBasin1809	0	0	0	0	0	0
1810	GHAASBasin1810	0	0	0	0	0	0
1811	GHAASBasin1811	0	0	0	0	0	0
1812	GHAASBasin1812	0	0	0	0	0	0
1813	GHAASBasin1813	0	0	0	0	0	0
1814	GHAASBasin1814	0	0	0	0	0	0
1815	GHAASBasin1815	0	0	0	0	0	0
1816	GHAASBasin1816	0	0	0	0	0.930218	0.179129
1817	GHAASBasin1817	0	0	0	0	0	0
1818	GHAASBasin1818	0	0	0	0	0	0
1819	GHAASBasin1819	0	0	0	0	0	0
1820	GHAASBasin1820	0	0	0.104708	0.0677385	0.103514	0.0684675
1821	GHAASBasin1821	0	0	0	0	0	0
1822	GHAASBasin1822	0	0	0	0	0	0
1823	GHAASBasin1823	0	0	0	0	0	0
1824	GHAASBasin1824	0	0	0	0	0	0
1825	GHAASBasin1825	0	0	0.245896	0.155926	0.411409	0.190741
1826	GHAASBasin1826	0	0	0	0	0	0
1827	GHAASBasin1827	0	0	0	0	0	0
1828	GHAASBasin1828	0.0232599	0.0169276	0.0898915	0.0656481	0.0919027	0.068838
1829	GHAASBasin1829	0	0	0	0	0	0
1830	GHAASBasin1830	0.468612	0.0849728	0.541336	0.106914	0.63821	0.120852
1831	GHAASBasin1831	0	0	0	0	0	0
1832	GHAASBasin1832	0	0	0	0	0	0
1833	GHAASBasin1833	0	0	0	0	0.604842	0.400658
1834	GHAASBasin1834	0	0	0	0	1.3056	0.441737
1835	GHAASBasin1835	0	0	0	0	0	0
1836	GHAASBasin1836	0	0	0	0	0	0
1837	GHAASBasin1837	0	0	0	0	0.0819617	0.0250085
1838	GHAASBasin1838	0	0	0	0	0	0
1839	GHAASBasin1839	0	0	0	0	0	0
1840	GHAASBasin1840	0	0	0	0	0	0
1841	GHAASBasin1841	0	0	0	0	0	0
1842	GHAASBasin1842	0	0	0	0	0	0
1843	GHAASBasin1843	0	0	0	0	0	0
1844	GHAASBasin1844	0	0	0	0	0	0
1845	GHAASBasin1845	0	0	0	0	0	0
1846	GHAASBasin1846	0	0	0.0577889	0.0696948	0.0555424	0.0677652
1847	GHAASBasin1847	0	0	0	0	0	0
1848	GHAASBasin1848	0.00903745	0.776282	0.0148145	0.0150605	0.0134892	0.0138134
1849	GHAASBasin1849	0	0	0	0	0	0
1850	GHAASBasin1850	0	0	0	0	0	0
1851	GHAASBasin1851	0	0	0	0	0	0
1852	GHAASBasin1852	0	0	0	0	0	0
1853	GHAASBasin1853	0	0	0	0	0	0
1854	GHAASBasin1854	0	0	0	0	0	0
1855	GHAASBasin1855	0	0	0.287604	0.136711	0.321924	0.151023
1856	GHAASBasin1856	0	0	0	0	0	0
1857	GHAASBasin1857	0.0942407	0.0294261	0.0789804	0.0251066	0.0686484	0.0231239
1858	GHAASBasin1858	0	0	0	0	0	0
1859	GHAASBasin1859	0	0	0	0	0	0
1860	GHAASBasin1860	0	0	0	0	0	0
1861	GHAASBasin1861	0	0	0	0	0	0
1862	GHAASBasin1862	0	0	0	0	0	0
1863	GHAASBasin1863	0	0	0	0	0	0
1864	GHAASBasin1864	0	0	0	0	0	0
1865	GHAASBasin1865	0	0	0.00283608	0.00172368	0.00303525	0.0018693
1866	GHAASBasin1866	0	0	0	0	0	0
1867	GHAASBasin1867	0	0	0	0	0	0
1868	GHAASBasin1868	0	0	0	0	0	0
1869	GHAASBasin1869	0	0	0	0	0	0
1870	GHAASBasin1870	0	0	0	0	0	0
1871	GHAASBasin1871	0	0	0	0	0	0
1872	GHAASBasin1872	0	0	0	0	0	0
1873	GHAASBasin1873	0	0	0	0	0	0
1874	GHAASBasin1874	0	0	0	0	0	0
1875	GHAASBasin1875	0.193644	0.170891	0.217428	0.0746699	0.217091	0.0790789
1876	GHAASBasin1876	0	0	0	0	0	0
1877	GHAASBasin1877	0	0	0	0	0	0
1878	GHAASBasin1878	0	0	0	0	0	0
1879	GHAASBasin1879	0	0	0.0870731	0.0406296	0.0888733	0.0414623
1880	GHAASBasin1880	0	0	0	0	0	0
1881	GHAASBasin1881	0	0	0	0	0	0
1882	GHAASBasin1882	0	0	0	0	0	0
1883	GHAASBasin1883	0	0	0	0	0	0
1884	GHAASBasin1884	0	0	0	0	0	0
1885	GHAASBasin1885	0.169482	0.0819921	0.655585	0.247149	1.47074	0.551503
1886	GHAASBasin1886	0	0	0	0	0	0
1887	GHAASBasin1887	0	0	0	0	0	0
1888	JIULONG	0.00928286	0.003677	0.122989	0.0438969	0.193753	0.0671687
1889	GHAASBasin1889	0	0	0	0	0	0
1891	GHAASBasin1891	0	0	0	0	0	0
1892	GHAASBasin1892	0	0	0	0	0	0
1893	GHAASBasin1893	0	0	0	0	0	0
1894	GHAASBasin1894	0	0	0	0	0	0
1895	GHAASBasin1895	0	0	0	0	0	0
1896	GHAASBasin1896	0	0	0	0	0	0
1897	GHAASBasin1897	0	0	0	0	0	0
1898	GHAASBasin1898	0	0	0	0	0	0
1899	GHAASBasin1899	0	0	0	0	0	0
1900	GHAASBasin1900	0	0	0	0	0	0
1901	GHAASBasin1901	0	0	0	0	0	0
1902	GHAASBasin1902	0	0	0	0	0	0
1903	GHAASBasin1903	0	0	0.950689	0.35246	1.15059	0.460897
1904	GHAASBasin1904	0	0	0	0	0	0
1905	GHAASBasin1905	0.0693103	0.0311881	0.087034	0.0337844	0.151521	0.0563928
1906	GHAASBasin1906	0	0	0	0	0	0
1907	GHAASBasin1907	0	0	0	0	0	0
1908	GHAASBasin1908	0	0	0	0	0	0
1909	GHAASBasin1909	0.193018	0.0709379	0.205522	0.0769779	0.235372	0.0911006
1910	GHAASBasin1910	0	0	0	0	0	0
1911	GHAASBasin1911	0	0	0	0	0	0
1912	GHAASBasin1912	0	0	0	0	0	0
1913	GHAASBasin1913	0	0	0	0	0	0
1914	GHAASBasin1914	0	0	0	0	0	0
1915	GHAASBasin1915	0	0	0	0	0	0
1916	GHAASBasin1916	0	0	0	0	0	0
1917	GHAASBasin1917	0	0	0	0	0	0
1918	BABBAGE	0	0	0	0	0	0
1919	GHAASBasin1919	0	0	0	0	0	0
1920	GHAASBasin1920	0	0	0	0	0	0
1921	GHAASBasin1921	0	0	0	0	0	0
1922	GHAASBasin1922	0	0	0	0	0	0
1923	GHAASBasin1923	0.0410089	0.0517754	0.320211	0.419516	0.296452	0.354476
1924	GHAASBasin1924	0	0	0	0	0	0
1925	GHAASBasin1925	0.0276307	0.0124218	0.0368512	0.0159537	0.0260214	0.0106228
1926	GHAASBasin1926	0	0	0	0	0	0
1927	GHAASBasin1927	0	0	0	0	0	0
1928	GHAASBasin1928	0	0	0	0	0	0
1929	GHAASBasin1929	0	0	0	0	0	0
1930	GHAASBasin1930	0	0	0	0	0	0
1931	GHAASBasin1931	0	0	0	0	0	0
1932	GHAASBasin1932	0	0	0	0	0	0
1933	GHAASBasin1933	0	0	0	0	0	0
1934	GHAASBasin1934	0	0	0	0	0	0
1935	GHAASBasin1935	0	0	0	0	0	0
1936	GHAASBasin1936	0	0	0	0	0	0
1937	GHAASBasin1937	0	0	0	0	0.322102	0.100526
1938	GHAASBasin1938	0	0	0	0	0	0
1939	GHAASBasin1939	0	0	0	0	0	0
1940	GHAASBasin1940	0	0	0	0	0	0
1941	GHAASBasin1941	0.0815566	0.0235334	0.068647	0.0201373	0.0639165	0.0199095
1942	GHAASBasin1942	0	0	0	0	0	0
1943	GHAASBasin1943	0.0771786	0.036331	0.15001	0.061974	0.137027	0.0531195
1944	GHAASBasin1944	0	0	0	0	0	0
1945	GHAASBasin1945	0	0	0	0	0	0
1946	GHAASBasin1946	0.0597979	0.0254611	0.0781171	0.0327338	0.136688	0.053184
1947	GHAASBasin1947	0	0	0	0	0	0
1948	GHAASBasin1948	0	0	0	0	0.417937	0.137445
1949	GHAASBasin1949	0	0	0	0	0	0
1950	GHAASBasin1950	0	0	0	0	0	0
1951	GHAASBasin1951	0	0	0	0	0	0
1952	GHAASBasin1952	0	0	0	0	0	0
1953	GHAASBasin1953	0	0	0	0	0	0
1954	GHAASBasin1954	0	0	0	0	0	0
1955	GHAASBasin1955	0	0	0	0	0	0
1956	GHAASBasin1956	0	0	0	0	0	0
1957	GHAASBasin1957	0	0	0.00352123	0.00186634	0.0033562	0.00171115
1958	GHAASBasin1958	0	0	0	0	0	0
1959	GHAASBasin1959	0	0	0	0	0	0
1960	GHAASBasin1960	0	0	0	0	0	0
1961	BRAZOS	0.0743675	0.0283295	0.072288	0.0275244	0.0656697	0.0251609
1962	GHAASBasin1962	0	0	0	0	0	0
1963	GHAASBasin1963	0	0	0	0	0	0
1964	GHAASBasin1964	0	0	0	0	0	0
1965	GHAASBasin1965	0	0	0	0	0	0
1966	GHAASBasin1966	0	0	0	0	0	0
1967	GHAASBasin1967	0	0	0	0	0	0
1968	GHAASBasin1968	0	0	0	0	0	0
1969	GHAASBasin1969	0	0	0	0	0	0
1970	GHAASBasin1970	0	0	0	0	0	0
1971	GHAASBasin1971	0	0	0	0	0	0
1972	GHAASBasin1972	0	0	0	0	0	0
1973	GHAASBasin1973	0.018906	0.0137779	0.0163731	0.0118199	0.0151418	0.0118526
1974	GHAASBasin1974	0	0	0	0	0	0
1975	GHAASBasin1975	0	0	1.0243	0.132741	1.08087	0.146532
1976	GHAASBasin1976	0.0653231	0.0151589	0.0727306	0.0166357	0.0722668	0.0177547
1977	GHAASBasin1977	0	0	0	0	0	0
1978	GHAASBasin1978	0	0	0	0	0	0
1979	GHAASBasin1979	0	0	0	0	0	0
1980	GHAASBasin1980	0	0	0	0	0	0
1981	GHAASBasin1981	0	0	0	0	0	0
1982	GHAASBasin1982	0	0	0	0	0	0
1983	GHAASBasin1983	0	0	0	0	0	0
1984	GHAASBasin1984	0	0	0	0	0	0
1985	ESCAMBIA	0	0	0	0	0	0
1986	GHAASBasin1986	0	0	0	0	0	0
1987	GHAASBasin1987	0	0	0.107813	0.0449876	0.105022	0.0470395
1988	GHAASBasin1988	0	0	0	0	0	0
1989	GHAASBasin1989	0	0	0	0	0	0
1990	GHAASBasin1990	0	0	0	0	0	0
1991	GHAASBasin1991	0	0	0	0	0	0
1992	GHAASBasin1992	0	0	0	0	0	0
1993	GHAASBasin1993	0	0	0	0	0	0
1994	GHAASBasin1994	0	0	0	0	0	0
1995	GHAASBasin1995	0	0	0	0	0	0
1996	GHAASBasin1996	0	0	0	0	0	0
1997	GHAASBasin1997	0	0	0	0	0	0
1998	GHAASBasin1998	0	0	0	0	0	0
1999	GHAASBasin1999	0	0	0	0	0	0
2000	GHAASBasin2000	0	0	0	0	0	0
2001	GHAASBasin2001	0	0	0	0	0	0
2002	GHAASBasin2002	0	0	0	0	0	0
2003	GHAASBasin2003	0	0	0	0	0	0
2004	GHAASBasin2004	0	0	0	0	0	0
2005	GHAASBasin2005	0	0	0	0	0	0
2006	GHAASBasin2006	0	0	0	0	0	0
2007	GHAASBasin2007	0	0	0	0	0	0
2008	GHAASBasin2008	0	0	0	0	0	0
2009	GHAASBasin2009	0	2.90221e-05	0.169854	0.0513824	0.179903	0.0566497
2010	GHAASBasin2010	0	0	0	0	0	0
[truncated: 4,082 more rows]
